# Supplementary material for: tert-Butyl­aminium 2-carb­oxy-4,5-dichloro­benzoate
Source: Acta Crystallogr Sect E Struct Rep Online. 2011 Aug 27;67(Pt 9):o2461. doi: 10.1107/S1600536811034131 (PMC3200858; doi:10.1107/S1600536811034131)
Supplement: Supplementary file 1 [file e-67-o2461-sup1.cif]

##############################################################################
#                                                                            #
# This CIF contains the data in a paper accepted for publication in          #
# Acta Crystallographica Section E. It conforms to the requirements of       #
# Notes for Authors for Acta Crystallographica Section E, and has been       #
# peer reviewed under the auspices of the IUCr Commission on Journals.       #
#                                                                            #
# Full details of the Crystallographic Information File format               #
# are given in the paper "The Crystallographic Information File (CIF):       #
# a New Standard Archive File for Crystallography" by S. R. Hall, F. H.      #
# Allen and I. D. Brown [Acta Cryst. (1991), A47, 655-685].                  #
#                                                                            #
# The current version of the core CIF dictionary is obtainable from          #
# ftp://ftp.iucr.org/pub/cif_core.dic.                                       #
#                                                                            #
# Software is freely available for graphical display of the structure(s)     #
# in this CIF. For information consult the CIF software page                 #
# http://www.iucr.org/resources/cif/software.                                #
#                                                                            #
# This file may be used for bona fide research purposes within the           #
# scientific community so long as proper attribution is given to the journal # 
# article from which it was obtained.                                        #
#                                                                            #
##############################################################################
data_global
_audit_creation_method     'SHELXL97 (Sheldrick, 2008)'
_journal_date_recd_electronic     2011-08-18
_journal_date_accepted     2011-08-20
_journal_name_full     'Acta Crystallographica, Section E'
_journal_year     2011
_journal_volume     67
_journal_issue      9
_journal_page_first     o2461
_journal_page_last     o2461
_journal_paper_category     QO
_journal_coeditor_code     BT5620
_publ_contact_author_name     'Dr Graham Smith'
_publ_contact_author_address
;
    Faculty of Science and Technology
    Queensland University of Technology
    GPO Box 2434, BRISBANE 4001, Australia
;
_publ_contact_author_email     g.smith@qut.edu.au
_publ_contact_author_fax     ' 61 7 3864 1804 '
_publ_contact_author_phone     ' 61 7 3300 2667 '
_publ_section_title
;
<i>tert</i>-Butylaminium 2-carboxy-4,5-dichlorobenzoate
;
loop_
    _publ_author_name
    _publ_author_address
    'Smith, Graham'
;
 Faculty of Science and Technology
 Queensland University of Technology
 GPO Box 2434, Brisbane, Queensland 4001, Australia
;
    ' Wermuth, Urs D.'
;
Faculty of Science and Technology
 Queensland University of Technology
 GPO Box 2434, Brisbane, Queensland 4001, Australia
;
data_I
_audit_creation_method     SHELXL97
_chemical_name_systematic
;
<i>tert</i>-Butylaminium 2-carboxy-4,5-dichlorobenzoate
;
_chemical_name_common     '<i>t</i>-butylaminium hydrogen 4,5-dichlorophthalate'
_chemical_formula_moiety     'C4 H12 N +, C8 H3 Cl2 O4, C4 H12 N -'
_chemical_formula_sum     'C12 H15 Cl2 N O4'
_chemical_formula_iupac     'C4 H12 N +, C8 H3 Cl2 O4 -'
_chemical_formula_weight     308.15
_chemical_melting_point     ?
_symmetry_cell_setting     monoclinic
_symmetry_space_group_name_H-M     'P 21/n'
_symmetry_space_group_name_Hall     '-P 2yn'
loop_
    _symmetry_equiv_pos_as_xyz
    'x, y, z'
    '-x+1/2, y+1/2, -z+1/2'
    '-x, -y, -z'
    'x+1/2, -y+1/2, z+1/2'
_cell_length_a     6.1778(2)
_cell_length_b     12.7158(4)
_cell_length_c     17.7125(7)
_cell_angle_alpha     90.00
_cell_angle_beta     96.784(4)
_cell_angle_gamma     90.00
_cell_volume     1381.68(8)
_cell_formula_units_Z     4
_cell_measurement_reflns_used     4272
_cell_measurement_theta_min     3.31
_cell_measurement_theta_max     28.77
_cell_measurement_temperature     200(2)
_exptl_crystal_description     'plate'
_exptl_crystal_colour     'colourless'
_exptl_crystal_size_max     0.45
_exptl_crystal_size_mid     0.26
_exptl_crystal_size_min     0.18
_exptl_crystal_density_diffrn     1.481
_exptl_crystal_density_meas     ?
_exptl_crystal_density_method     'not measured'
_exptl_crystal_F_000     640
_exptl_absorpt_coefficient_mu     0.479
_exptl_absorpt_correction_type     multi-scan
_exptl_absorpt_process_details     '(CrysAlis PRO; Oxford Diffraction, 2010)'
_exptl_absorpt_correction_T_min     0.977
_exptl_absorpt_correction_T_max     0.990
_exptl_special_details     ?
_diffrn_ambient_temperature     200(2)
_diffrn_radiation_type     MoK\a
_diffrn_radiation_wavelength     0.71073
_diffrn_radiation_source     'Enhance (Mo) X-ray source'
_diffrn_radiation_monochromator     graphite
_diffrn_measurement_device_type
                       'Oxford Diffraction Gemini-S CCD-detector diffractometer'
_diffrn_measurement_method     '\w scans'
_diffrn_detector_area_resol_mean     16.077
_diffrn_reflns_number     8677
_diffrn_reflns_av_R_equivalents     0.0272
_diffrn_reflns_av_sigmaI/netI     0.0282
_diffrn_reflns_theta_min     3.39
_diffrn_reflns_theta_max     26.00
_diffrn_reflns_theta_full     26.00
_diffrn_measured_fraction_theta_max     0.999
_diffrn_measured_fraction_theta_full     0.999
_diffrn_reflns_limit_h_min     -7
_diffrn_reflns_limit_h_max     7
_diffrn_reflns_limit_k_min     -15
_diffrn_reflns_limit_k_max     15
_diffrn_reflns_limit_l_min     -21
_diffrn_reflns_limit_l_max     21
_diffrn_standards_number     0
_diffrn_standards_interval_count     .
_diffrn_standards_interval_time     .
_diffrn_standards_decay_%     ?
_refine_special_details
;
Refinement of <i>F</i>^2^ against ALL reflections. The weighted <i>R</i>-factor
<i>wR</i> and goodness of fit <i>S</i> are based on <i>F</i>^2^, conventional
<i>R</i>-factors <i>R</i> are based on <i>F</i>, with <i>F</i> set to zero for
negative <i>F</i>^2^. The threshold expression of <i>F</i>^2^ >
\s(<i>F</i>^2^) is used only for calculating <i>R</i>-factors(gt) <i>etc</i>.
and is not relevant to the choice of reflections for refinement.
<i>R</i>-factors based on <i>F</i>^2^ are statistically about twice as large
as those based on <i>F</i>, and <i>R</i>- factors based on ALL data will be
even larger.
;
_reflns_number_total     2719
_reflns_number_gt     2307
_reflns_threshold_expression     'I>2\s(I)'
_refine_ls_structure_factor_coef     Fsqd
_refine_ls_matrix_type     full
_refine_ls_R_factor_all     0.0408
_refine_ls_R_factor_gt     0.0329
_refine_ls_wR_factor_gt     0.0886
_refine_ls_wR_factor_ref     0.0943
_refine_ls_goodness_of_fit_ref     0.904
_refine_ls_restrained_S_all     0.904
_refine_ls_number_reflns     2719
_refine_ls_number_parameters     188
_refine_ls_number_restraints     0
_refine_ls_hydrogen_treatment     mixed
_refine_ls_weighting_scheme     calc
_refine_ls_weighting_details
         'calc w=1/[\s^2^(Fo^2^)+(0.0608P)^2^+0.4558P] where P=(Fo^2^+2Fc^2^)/3'
_atom_sites_solution_hydrogens     geom
_atom_sites_solution_primary     direct
_atom_sites_solution_secondary     difmap
_refine_ls_shift/su_max     0.001
_refine_ls_shift/su_mean     0.000
_refine_diff_density_max     0.247
_refine_diff_density_min     -0.210
_refine_ls_extinction_method     none
_refine_ls_extinction_coef     ?
loop_
    _atom_type_symbol
    _atom_type_description
    _atom_type_scat_dispersion_real
    _atom_type_scat_dispersion_imag
    _atom_type_scat_source
    'C' 'C' 0.0033 0.0016
                         'International Tables Vol C Tables 4.2.6.8 and 6.1.1.4'
    'H' 'H' 0.0000 0.0000
                         'International Tables Vol C Tables 4.2.6.8 and 6.1.1.4'
    'N' 'N' 0.0061 0.0033
                         'International Tables Vol C Tables 4.2.6.8 and 6.1.1.4'
    'O' 'O' 0.0106 0.0060
                         'International Tables Vol C Tables 4.2.6.8 and 6.1.1.4'
    'Cl' 'Cl' 0.1484 0.1585
                         'International Tables Vol C Tables 4.2.6.8 and 6.1.1.4'
_computing_data_collection     'CrysAlis PRO (Oxford Diffraction, 2010)'
_computing_cell_refinement     'CrysAlis PRO (Oxford Diffraction, 2010)'
_computing_data_reduction     'CrysAlis PRO (Oxford Diffraction, 2010)'
_computing_structure_solution     'SIR92 (Altomare <i>et al.</i>, 1994)'
_computing_structure_refinement
                      'SHELXL97 (Sheldrick, 2008) within WinGX (Farrugia, 1999)'
_computing_molecular_graphics     'PLATON (Spek, 2009)'
_computing_publication_material     'PLATON (Spek, 2009)'
loop_
    _atom_site_type_symbol
    _atom_site_label
    _atom_site_fract_x
    _atom_site_fract_y
    _atom_site_fract_z
    _atom_site_U_iso_or_equiv
    _atom_site_thermal_displace_type
    _atom_site_calc_flag
    _atom_site_refinement_flags
    _atom_site_occupancy
    Cl Cl1 0.77566(7) -0.08494(3) 0.92701(3) 0.03130(10)
                                                       Uani . . 1.000
    Cl Cl2 0.29591(7) -0.09103(3) 0.84148(3) 0.0370(2) Uani . . 1.000
    O O11 0.8896(2) 0.29012(10) 1.01297(8) 0.0394(4) Uani . . 1.000
    O O12 0.6289(2) 0.40012(9) 0.97033(8) 0.0353(4) Uani . . 1.000
    O O21 0.2615(2) 0.39679(10) 0.90835(10) 0.0452(5) Uani . . 1.000
    O O22 0.0363(2) 0.28642(11) 0.84456(9) 0.0475(5) Uani . . 1.000
    C C1 0.5836(3) 0.21454(12) 0.93969(9) 0.0218(5) Uani . . 1.000
    C C2 0.3705(3) 0.21275(13) 0.90024(9) 0.0230(5) Uani . . 1.000
    C C3 0.2876(3) 0.11656(13) 0.87218(10) 0.0239(5) Uani . . 1.000
    C C4 0.4066(3) 0.02459(12) 0.87963(9) 0.0233(5) Uani . . 1.000
    C C5 0.6169(3) 0.02693(12) 0.91703(9) 0.0221(5) Uani . . 1.000
    C C6 0.7012(3) 0.12081(13) 0.94635(9) 0.0236(5) Uani . . 1.000
    C C11 0.7102(3) 0.30722(13) 0.97701(9) 0.0268(5) Uani . . 1.000
    C C21 0.2089(3) 0.30285(14) 0.88234(11) 0.0311(6) Uani . . 1.000
    N N1A -0.0938(3) 0.54459(13) 0.90362(9) 0.0257(5) Uani . . 1.000
    C C1A -0.2152(3) 0.58740(13) 0.83097(10) 0.0255(5) Uani . . 1.000
    C C2A -0.0614(3) 0.66054(18) 0.79557(12) 0.0450(7) Uani . . 1.000
    C C3A -0.2819(3) 0.49408(16) 0.77986(11) 0.0380(6) Uani . . 1.000
    C C4A -0.4120(3) 0.64663(15) 0.85216(12) 0.0373(6) Uani . . 1.000
    H H3 0.14630 0.11430 0.84740 0.0290 Uiso calc R 1.000
    H H6 0.84200 0.12160 0.97160 0.0280 Uiso calc R 1.000
    H H21 0.400(6) 0.399(3) 0.936(2) 0.109(12) Uiso . . 1.000
    H H11A 0.016(3) 0.5023(18) 0.8953(12) 0.039(6) Uiso . . 1.000
    H H12A -0.036(4) 0.5995(18) 0.9325(13) 0.044(6) Uiso . . 1.000
    H H13A -0.185(4) 0.5080(18) 0.9289(13) 0.042(6) Uiso . . 1.000
    H H21A 0.06120 0.62120 0.78220 0.0670 Uiso calc R 1.000
    H H22A -0.01140 0.71450 0.83140 0.0670 Uiso calc R 1.000
    H H23A -0.13660 0.69220 0.75070 0.0670 Uiso calc R 1.000
    H H31A -0.37940 0.44980 0.80390 0.0570 Uiso calc R 1.000
    H H32A -0.15460 0.45460 0.77120 0.0570 Uiso calc R 1.000
    H H33A -0.35380 0.51880 0.73220 0.0570 Uiso calc R 1.000
    H H41A -0.50720 0.59880 0.87410 0.0560 Uiso calc R 1.000
    H H42A -0.48830 0.67810 0.80740 0.0560 Uiso calc R 1.000
    H H43A -0.36510 0.70060 0.88840 0.0560 Uiso calc R 1.000
loop_
    _atom_site_aniso_label
    _atom_site_aniso_U_11
    _atom_site_aniso_U_22
    _atom_site_aniso_U_33
    _atom_site_aniso_U_12
    _atom_site_aniso_U_13
    _atom_site_aniso_U_23
    Cl1 0.0293(2) 0.0232(2) 0.0394(3) 0.0066(2) -0.0041(2) -0.0007(2)
    Cl2 0.0298(3) 0.0252(2) 0.0534(3) -0.0039(2) -0.0061(2) -0.0113(2)
    O11 0.0394(8) 0.0314(7) 0.0433(8) -0.0070(6) -0.0116(6) -0.0082(6)
    O12 0.0367(7) 0.0208(6) 0.0486(8) -0.0044(5) 0.0059(6) -0.0061(5)
    O21 0.0321(8) 0.0228(7) 0.0798(11) 0.0057(6) 0.0025(8) -0.0041(7)
    O22 0.0377(8) 0.0409(8) 0.0591(10) 0.0146(6) -0.0148(7) -0.0028(7)
    C1 0.0250(8) 0.0205(8) 0.0198(8) -0.0024(6) 0.0028(7) -0.0010(6)
    C2 0.0228(8) 0.0233(8) 0.0231(8) 0.0017(6) 0.0031(7) 0.0010(6)
    C3 0.0180(8) 0.0274(8) 0.0257(8) -0.0004(7) 0.0004(7) -0.0007(7)
    C4 0.0231(8) 0.0216(8) 0.0249(8) -0.0033(6) 0.0012(7) -0.0026(7)
    C5 0.0223(8) 0.0213(8) 0.0225(8) 0.0018(6) 0.0018(6) 0.0016(6)
    C6 0.0204(8) 0.0265(8) 0.0228(8) -0.0016(6) -0.0020(7) -0.0007(7)
    C11 0.0311(9) 0.0247(9) 0.0251(9) -0.0068(7) 0.0049(8) -0.0032(7)
    C21 0.0316(10) 0.0258(9) 0.0361(10) 0.0067(7) 0.0053(8) 0.0027(8)
    N1A 0.0236(8) 0.0251(8) 0.0268(8) 0.0001(7) -0.0037(7) -0.0033(6)
    C1A 0.0245(9) 0.0262(9) 0.0246(9) 0.0016(7) -0.0021(7) -0.0001(7)
    C2A 0.0437(12) 0.0542(13) 0.0374(11) -0.0117(10) 0.0066(9) 0.0081(10)
    C3A 0.0385(11) 0.0404(11) 0.0315(10) 0.0050(9) -0.0108(8) -0.0097(8)
    C4A 0.0328(10) 0.0329(10) 0.0451(11) 0.0079(8) 0.0004(9) 0.0001(9)
_geom_special_details
;
Bond distances, angles <i>etc</i>. have been calculated using the rounded
fractional coordinates. All su's are estimated from the variances of the
(full) variance-covariance matrix. The cell e.s.d.'s are taken into account in
the estimation of distances, angles and torsion angles
;
loop_
    _geom_bond_atom_site_label_1
    _geom_bond_atom_site_label_2
    _geom_bond_site_symmetry_1
    _geom_bond_site_symmetry_2
    _geom_bond_distance
    _geom_bond_publ_flag
    Cl1 C5 . . 1.7251(17) no
    Cl2 C4 . . 1.7253(16) no
    O11 C11 . . 1.231(2) no
    O12 C11 . . 1.284(2) no
    O21 C21 . . 1.307(2) no
    O22 C21 . . 1.208(2) no
    O21 H21 . . 0.94(4) no
    N1A C1A . . 1.512(2) no
    N1A H11A . . 0.89(2) no
    N1A H13A . . 0.89(2) no
    N1A H12A . . 0.91(2) no
    C1 C11 . . 1.522(2) no
    C1 C6 . . 1.394(2) no
    C1 C2 . . 1.416(3) no
    C2 C3 . . 1.395(2) no
    C2 C21 . . 1.528(3) no
    C3 C4 . . 1.379(2) no
    C4 C5 . . 1.387(3) no
    C5 C6 . . 1.379(2) no
    C3 H3 . . 0.9300 no
    C6 H6 . . 0.9300 no
    C1A C2A . . 1.517(3) no
    C1A C3A . . 1.520(3) no
    C1A C4A . . 1.515(3) no
    C2A H21A . . 0.9600 no
    C2A H22A . . 0.9600 no
    C2A H23A . . 0.9600 no
    C3A H31A . . 0.9600 no
    C3A H32A . . 0.9600 no
    C3A H33A . . 0.9600 no
    C4A H41A . . 0.9600 no
    C4A H42A . . 0.9600 no
    C4A H43A . . 0.9600 no
loop_
    _geom_contact_atom_site_label_1
    _geom_contact_atom_site_label_2
    _geom_contact_distance
    _geom_contact_site_symmetry_1
    _geom_contact_site_symmetry_2
    _geom_contact_publ_flag
    Cl1 Cl2 3.1661(7) . . no
    Cl1 O11 3.4197(14) . 3_757 no
    Cl1 C3 3.6461(18) . 3_657 no
    Cl2 Cl1 3.1661(7) . . no
    Cl1 H43A 2.9200 . 1_645 no
    Cl1 H6 2.8300 . 3_757 no
    Cl2 H22A 3.1100 . 1_545 no
    O11 O22 3.219(2) . 1_655 no
    O11 C21 3.217(2) . 1_655 no
    O11 Cl1 3.4197(14) . 3_757 no
    O11 N1A 2.784(2) . 3_667 no
    O12 C21 3.120(2) . . no
    O12 O12 3.2387(17) . 3_667 no
    O12 O21 2.4021(19) . . no
    O12 N1A 2.861(2) . 1_655 no
    O21 C11 3.109(2) . . no
loop_
    _geom_angle_atom_site_label_1
    _geom_angle_atom_site_label_2
    _geom_angle_atom_site_label_3
    _geom_angle_site_symmetry_1
    _geom_angle_site_symmetry_2
    _geom_angle_site_symmetry_3
    _geom_angle
    _geom_angle_publ_flag
    C21 O21 H21 . . . 113(2) no
    C1A N1A H11A . . . 112.8(14) no
    C1A N1A H12A . . . 108.9(14) no
    H11A N1A H12A . . . 107(2) no
    H11A N1A H13A . . . 108(2) no
    C1A N1A H13A . . . 109.6(15) no
    H12A N1A H13A . . . 110(2) no
    C2 C1 C11 . . . 128.84(15) no
    C6 C1 C11 . . . 112.93(15) no
    C2 C1 C6 . . . 118.24(15) no
    C1 C2 C21 . . . 129.57(15) no
    C1 C2 C3 . . . 118.09(15) no
    C3 C2 C21 . . . 112.35(16) no
    C2 C3 C4 . . . 122.71(17) no
    Cl2 C4 C5 . . . 120.72(12) no
    Cl2 C4 C3 . . . 120.19(14) no
    C3 C4 C5 . . . 119.08(15) no
    Cl1 C5 C4 . . . 121.35(12) no
    Cl1 C5 C6 . . . 119.36(14) no
    C4 C5 C6 . . . 119.28(15) no
    C1 C6 C5 . . . 122.58(17) no
    O11 C11 C1 . . . 118.25(15) no
    O11 C11 O12 . . . 121.94(16) no
    O12 C11 C1 . . . 119.82(15) no
    O21 C21 C2 . . . 118.87(16) no
    O21 C21 O22 . . . 121.30(17) no
    O22 C21 C2 . . . 119.83(16) no
    C2 C3 H3 . . . 119.00 no
    C4 C3 H3 . . . 119.00 no
    C1 C6 H6 . . . 119.00 no
    C5 C6 H6 . . . 119.00 no
    C3A C1A C4A . . . 111.52(15) no
    N1A C1A C2A . . . 107.49(15) no
    N1A C1A C3A . . . 107.35(14) no
    N1A C1A C4A . . . 107.46(15) no
    C2A C1A C3A . . . 111.81(16) no
    C2A C1A C4A . . . 110.97(15) no
    C1A C2A H21A . . . 109.00 no
    C1A C2A H22A . . . 109.00 no
    C1A C2A H23A . . . 109.00 no
    H21A C2A H22A . . . 109.00 no
    H21A C2A H23A . . . 109.00 no
    H22A C2A H23A . . . 109.00 no
    C1A C3A H31A . . . 110.00 no
    C1A C3A H32A . . . 109.00 no
    C1A C3A H33A . . . 109.00 no
    H31A C3A H32A . . . 109.00 no
    H31A C3A H33A . . . 109.00 no
    H32A C3A H33A . . . 109.00 no
    C1A C4A H41A . . . 109.00 no
    C1A C4A H42A . . . 109.00 no
    C1A C4A H43A . . . 109.00 no
    H41A C4A H42A . . . 110.00 no
    H41A C4A H43A . . . 109.00 no
    H42A C4A H43A . . . 109.00 no
loop_
    _geom_torsion_atom_site_label_1
    _geom_torsion_atom_site_label_2
    _geom_torsion_atom_site_label_3
    _geom_torsion_atom_site_label_4
    _geom_torsion_site_symmetry_1
    _geom_torsion_site_symmetry_2
    _geom_torsion_site_symmetry_3
    _geom_torsion_site_symmetry_4
    _geom_torsion
    _geom_torsion_publ_flag
    C6 C1 C2 C3 . . . . 1.9(2) no
    C6 C1 C2 C21 . . . . -177.99(17) no
    C11 C1 C2 C3 . . . . -178.68(16) no
    C11 C1 C2 C21 . . . . 1.4(3) no
    C2 C1 C6 C5 . . . . -0.9(2) no
    C11 C1 C6 C5 . . . . 179.57(15) no
    C2 C1 C11 O11 . . . . 175.26(17) no
    C2 C1 C11 O12 . . . . -4.8(3) no
    C6 C1 C11 O11 . . . . -5.3(2) no
    C6 C1 C11 O12 . . . . 174.65(15) no
    C1 C2 C3 C4 . . . . -1.8(3) no
    C21 C2 C3 C4 . . . . 178.14(16) no
    C1 C2 C21 O21 . . . . -3.2(3) no
    C1 C2 C21 O22 . . . . 176.59(18) no
    C3 C2 C21 O21 . . . . 176.90(17) no
    C3 C2 C21 O22 . . . . -3.3(2) no
    C2 C3 C4 Cl2 . . . . -178.43(14) no
    C2 C3 C4 C5 . . . . 0.5(3) no
    Cl2 C4 C5 Cl1 . . . . -0.1(2) no
    Cl2 C4 C5 C6 . . . . 179.48(13) no
    C3 C4 C5 Cl1 . . . . -179.02(13) no
    C3 C4 C5 C6 . . . . 0.5(2) no
    Cl1 C5 C6 C1 . . . . 179.23(13) no
    C4 C5 C6 C1 . . . . -0.3(3) no
loop_
    _geom_hbond_atom_site_label_D
    _geom_hbond_atom_site_label_H
    _geom_hbond_atom_site_label_A
    _geom_hbond_site_symmetry_A
    _geom_hbond_distance_DH
    _geom_hbond_distance_HA
    _geom_hbond_distance_DA
    _geom_hbond_angle_DHA
    _geom_hbond_publ_flag
    N1A H11A O21 . 0.89(2) 2.02(2) 2.883(2) 164(2) yes
    N1A H12A O11 3_667 0.91(2) 1.88(2) 2.784(2) 174(2) yes
    N1A H13A O12 1_455 0.89(2) 1.99(2) 2.861(2) 167(2) yes
    O21 H21 O12 . 0.94(4) 1.47(4) 2.4021(19) 173(4) yes
    C3 H3 O22 . 0.93 2.29 2.671(2) 104 no
    C6 H6 O11 . 0.93 2.27 2.657(2) 104 no
