# Supplementary material for: tert-Butyl­aminium 2-carb­oxy-4,5-dichloro­benzoate
Source: Acta Crystallogr Sect E Struct Rep Online. 2011 Aug 27;67(Pt 9):o2461. doi: 10.1107/S1600536811034131 (PMC3200858; doi:10.1107/S1600536811034131)
Supplement: Supplementary file 2 [file e-67-o2461-Isup2.hkl]

#
# h,k,l, Fc-squared, Fo-squared, sigma(Fo-squared) and status flag
#
data_I
_shelx_title ' gs11gs28_DCPATBAM'
_shelx_refln_list_code          4
_shelx_F_calc_maximum      187.39
_exptl_crystal_F_000       640.00
_reflns_d_resolution_high  0.8107
 
loop_
 _symmetry_equiv_pos_as_xyz
 'x, y, z'
 '-x+1/2, y+1/2, -z+1/2'
 '-x, -y, -z'
 'x-1/2, -y-1/2, z-1/2'
 
_cell_length_a     6.1778
_cell_length_b    12.7158
_cell_length_c    17.7125
_cell_angle_alpha  90.000
_cell_angle_beta   96.784
_cell_angle_gamma  90.000
 
_shelx_F_squared_multiplier     1.000
 
loop_
 _refln_index_h
 _refln_index_k
 _refln_index_l
 _refln_F_squared_calc
 _refln_F_squared_meas
 _refln_F_squared_sigma
 _refln_observed_status
   2   0   0    14966.26    14654.28    116.42 o
   4   0   0      359.79      271.50     11.89 o
   6   0   0     1067.95      998.44     39.66 o
   1   1   0     4244.49     4175.27     36.67 o
   2   1   0     1639.82     1609.28     14.89 o
   3   1   0      180.07      240.60      6.66 o
   4   1   0      522.21      499.49      9.09 o
   5   1   0        5.95        7.70      1.85 o
   6   1   0     1242.60     1264.29     41.88 o
   7   1   0       69.51       63.02     10.74 o
   1   2   0     1657.85     1570.18     17.52 o
   2   2   0     4504.61     4791.79     29.63 o
   3   2   0        2.14        0.21      1.39 o
   4   2   0      156.38      170.66      7.06 o
   5   2   0      173.18      180.44      7.29 o
   6   2   0       72.31       66.05      7.61 o
   7   2   0      112.45      113.40     20.24 o
   1   3   0      174.64      222.18      4.83 o
   2   3   0     5178.55     5355.23     63.99 o
   3   3   0       19.97       25.76      3.05 o
   4   3   0     2084.91     2118.78     25.82 o
   5   3   0      449.94      437.31     11.28 o
   6   3   0      157.75      160.98      9.62 o
   7   3   0       41.07       45.08      8.25 o
   0   4   0     4282.03     4327.99     58.87 o
   1   4   0      179.13      194.93      4.28 o
   2   4   0     6920.59     6734.35    100.69 o
   3   4   0      109.91      119.25      5.12 o
   4   4   0     1384.24     1367.29     20.39 o
   5   4   0      288.09      315.15      9.07 o
   6   4   0        0.82       14.47      4.02 o
   7   4   0        0.03       -2.21      5.39 o
   1   5   0     5125.50     5517.85     34.82 o
   2   5   0      594.00      687.25     14.06 o
   3   5   0       55.55       65.10      4.66 o
   4   5   0       40.78       44.78      3.78 o
   5   5   0     1655.89     1596.22     22.64 o
   6   5   0       91.57       95.94     10.82 o
   7   5   0      100.56       84.27     25.67 o
   0   6   0     6548.27     6711.63     85.22 o
   1   6   0      356.59      341.97      5.92 o
   2   6   0     5071.19     5035.78     53.95 o
   3   6   0      307.64      298.15      9.06 o
   4   6   0     1133.09     1100.37     17.68 o
   5   6   0       25.14       21.60      3.19 o
   6   6   0        9.38       12.40      4.77 o
   1   7   0     1198.37     1201.91     11.62 o
   2   7   0      199.72      206.24      6.29 o
   3   7   0       20.90       23.80      3.46 o
   4   7   0      440.47      418.24     10.97 o
   5   7   0       68.19       73.56      5.26 o
   6   7   0       64.94       70.41      7.64 o
   0   8   0      182.43      185.80      7.72 o
   1   8   0       13.85       13.76      2.02 o
   2   8   0       14.62       14.32      1.91 o
   3   8   0      627.14      598.34     14.95 o
   4   8   0        0.16        0.54      2.50 o
   5   8   0       59.14       52.76      5.41 o
   6   8   0       10.98       15.23      5.49 o
   1   9   0      330.39      300.92      7.23 o
   2   9   0      708.00      681.66     15.07 o
   3   9   0       89.34       70.88      5.61 o
   4   9   0      757.43      744.09     16.84 o
   5   9   0      112.12      117.18      7.99 o
   6   9   0      983.70     1029.16     29.02 o
   0  10   0     7199.62     7036.00    102.08 o
   1  10   0       17.74       19.84      2.45 o
   2  10   0     3069.17     2830.39     41.72 o
   3  10   0       14.70       17.00      3.34 o
   4  10   0      496.12      462.84     14.52 o
   5  10   0       35.84       39.70      5.48 o
   1  11   0      274.69      275.00      9.30 o
   2  11   0        1.91       -2.16      3.22 o
   3  11   0        2.75        0.85      2.58 o
   4  11   0        4.18        6.12      3.41 o
   5  11   0       69.03       57.72      6.53 o
   0  12   0       80.33       72.30      8.66 o
   1  12   0       29.19       29.68      3.89 o
   2  12   0     1126.22     1096.62     25.84 o
   3  12   0      228.02      205.17     11.21 o
   4  12   0      683.23      622.96     28.92 o
   1  13   0       46.24       46.40      6.84 o
   2  13   0      334.89      330.72     14.49 o
   3  13   0      113.58       98.79      8.40 o
   4  13   0      334.98      303.71     15.83 o
   0  14   0        6.40       12.28      5.68 o
   1  14   0        2.96        9.13      4.53 o
   2  14   0       46.80       51.58     10.87 o
   3  14   0        4.43       -2.36      4.61 o
   1  15   0       11.07       10.95      4.87 o
   2  15   0        8.99       17.42      6.65 o
  -7   0   1      103.84       96.77     13.55 o
  -5   0   1       55.06       49.33      4.58 o
  -3   0   1     3823.84     3942.87     47.75 o
  -1   0   1      691.82      821.12     18.06 o
   1   0   1     1332.65     1248.29     23.98 o
   3   0   1      296.15      352.80      8.86 o
   5   0   1        0.56        0.90      2.14 o
   7   0   1      101.24       91.19     14.73 o
  -7   1   1        5.75        4.07      4.33 o
  -6   1   1      292.13      286.84     15.03 o
  -5   1   1      686.53      713.85     24.21 o
  -4   1   1       70.07       77.18      3.86 o
  -3   1   1      166.24      171.33      4.31 o
  -2   1   1      461.32      438.05      6.46 o
  -1   1   1       11.37       14.82      1.56 o
   1   1   1      215.69      191.04      3.04 o
   2   1   1     6159.37     6243.49     35.78 o
   3   1   1     1089.82     1257.19     12.24 o
   4   1   1     2013.88     1883.11     20.43 o
   5   1   1       56.16       70.12      3.95 o
   6   1   1      429.82      440.69     15.11 o
   7   1   1       12.40       22.73      6.42 o
  -7   2   1       47.71       37.68      9.10 o
  -6   2   1      181.83      181.25     12.07 o
  -5   2   1       32.19       35.18      4.01 o
  -4   2   1     2215.21     2225.00     22.04 o
  -3   2   1       11.34       23.19      2.24 o
  -2   2   1     4210.77     4102.11     35.24 o
  -1   2   1      274.26      225.45      5.27 o
   0   2   1       10.74       19.22      1.29 o
   1   2   1     2838.11     3010.97     19.83 o
   2   2   1     2693.80     2764.45     20.37 o
   3   2   1        5.80        6.37      1.22 o
   4   2   1       38.46       52.37      2.82 o
   5   2   1        7.05        7.25      1.94 o
   6   2   1      447.46      448.07     13.65 o
   7   2   1       10.81        5.45      4.60 o
  -7   3   1      114.08      121.37     14.36 o
  -6   3   1        8.27        8.52      4.57 o
  -5   3   1      773.06      750.03     13.78 o
  -4   3   1       14.65       17.38      3.01 o
  -3   3   1      850.76      842.14     11.45 o
  -2   3   1       51.15       48.73      2.46 o
  -1   3   1      545.18      502.30      6.96 o
   0   3   1     2526.95     2652.94     16.70 o
   1   3   1     3934.88     3904.77     58.23 o
   2   3   1      511.26      572.54      7.91 o
   3   3   1      192.33      200.37      6.16 o
   4   3   1       56.16       56.37      3.00 o
   5   3   1      872.58      802.59     14.35 o
   6   3   1       34.75       37.20      5.55 o
   7   3   1      355.21      342.84     19.22 o
  -7   4   1        1.05        4.60      5.31 o
  -6   4   1      858.85      844.90     26.90 o
  -5   4   1       71.20       76.99      5.11 o
  -4   4   1     2118.43     2032.65     26.20 o
  -3   4   1     1752.36     1685.98     21.66 o
  -2   4   1      649.64      569.34     11.94 o
  -1   4   1     2286.88     2260.84     18.04 o
   0   4   1     1581.68     1663.13     13.82 o
   1   4   1       28.81       27.30      1.34 o
   2   4   1     1314.95     1359.24     20.98 o
   3   4   1      219.16      200.44      7.48 o
   4   4   1     1034.99     1071.14     16.04 o
   5   4   1      182.40      171.97      6.73 o
   6   4   1      663.96      685.81     39.34 o
   7   4   1       18.52       18.89      6.52 o
  -7   5   1        4.41       16.07      5.89 o
  -6   5   1       70.53       69.83      5.87 o
  -5   5   1      265.18      261.94      9.64 o
  -4   5   1      491.47      492.66     12.10 o
  -3   5   1        3.17        3.03      1.94 o
  -2   5   1     2256.51     2456.97     27.13 o
  -1   5   1        4.24        2.38      1.16 o
   0   5   1     3408.15     3160.82     21.83 o
   1   5   1      671.55      741.24      8.26 o
   2   5   1     3324.39     3322.67     28.17 o
   3   5   1      377.31      358.52     10.66 o
   4   5   1     2753.17     2629.81     28.77 o
   5   5   1      135.69      139.37      6.33 o
   6   5   1       55.47       70.31      9.62 o
   7   5   1        0.01        4.43      4.05 o
  -7   6   1      121.89      120.39     12.93 o
  -6   6   1      326.44      337.84     15.31 o
  -5   6   1        0.90        1.29      2.22 o
  -4   6   1       48.52       45.98      3.79 o
  -3   6   1       29.19       30.67      3.11 o
  -2   6   1       43.51       34.20      4.31 o
  -1   6   1      684.92      702.83      8.95 o
   0   6   1       16.60       17.90      1.60 o
   1   6   1      631.25      603.34      6.92 o
   2   6   1        1.23        4.76      1.80 o
   3   6   1        2.62        7.51      2.51 o
   4   6   1      616.90      646.05     13.18 o
   5   6   1        5.79        5.63      2.14 o
   6   6   1       61.81       82.10     14.38 o
  -6   7   1       30.20       31.74      5.92 o
  -5   7   1       45.38       48.52      4.51 o
  -4   7   1        0.23       -0.48      2.27 o
  -3   7   1     1081.74     1005.88     18.26 o
  -2   7   1       52.14       38.65      2.91 o
  -1   7   1      471.22      479.90      8.22 o
   0   7   1        2.34        4.51      1.51 o
   1   7   1       66.65       68.39      2.55 o
   2   7   1      964.23      940.24     11.72 o
   3   7   1      608.30      624.00     12.00 o
   4   7   1      606.15      599.23     13.15 o
   5   7   1      294.70      298.81     11.60 o
   6   7   1      234.20      222.36     16.76 o
  -6   8   1      594.36      594.16     21.39 o
  -5   8   1       36.07       41.75      4.38 o
  -4   8   1      389.29      418.98     11.48 o
  -3   8   1      208.17      206.86      6.81 o
  -2   8   1      677.28      651.09     12.16 o
  -1   8   1      323.08      326.02      6.66 o
   0   8   1     3795.75     3828.73     31.55 o
   1   8   1      249.82      282.50      5.56 o
   2   8   1        6.70        8.69      2.69 o
   3   8   1      227.94      230.08      7.57 o
   4   8   1        2.07        2.46      2.50 o
   5   8   1       17.06       14.22      3.87 o
   6   8   1       91.38      118.73      9.94 o
  -6   9   1        7.08        5.03      6.53 o
  -5   9   1      178.59      164.13      8.04 o
  -4   9   1       24.76       22.74      4.27 o
  -3   9   1     1031.64      912.79     18.78 o
  -2   9   1      123.25      127.35      4.96 o
  -1   9   1      391.98      383.99      8.40 o
   0   9   1       46.24       40.09      3.04 o
   1   9   1        0.58        2.18      1.62 o
   2   9   1      488.11      449.70     12.35 o
   3   9   1      384.27      346.56      9.75 o
   4   9   1        4.44        7.43      2.74 o
   5   9   1       10.12        6.57      3.45 o
   6   9   1      110.24      129.16     10.64 o
  -5  10   1        6.38        6.72      4.49 o
  -4  10   1      104.09      107.50      6.61 o
  -3  10   1       39.61       39.48      3.99 o
  -2  10   1      409.31      403.03     10.78 o
  -1  10   1      736.69      727.95     14.60 o
   0  10   1      818.23      831.32     13.27 o
   1  10   1       89.88       85.89      4.15 o
   2  10   1      248.56      255.26      9.88 o
   3  10   1      307.83      292.18     10.71 o
   4  10   1      144.64      143.83      9.93 o
   5  10   1        0.17        0.54      3.50 o
  -5  11   1      116.43      108.64      8.21 o
  -4  11   1        8.41        8.63      3.49 o
  -3  11   1        2.38        0.08      2.91 o
  -2  11   1        5.48        4.33      2.91 o
  -1  11   1      278.02      271.73      9.16 o
   0  11   1      128.17      137.75      5.72 o
   1  11   1       86.83       92.01      5.65 o
   2  11   1      447.59      433.50     15.72 o
   3  11   1      123.06      101.02      7.76 o
   4  11   1      810.28      792.62     23.75 o
   5  11   1       11.94       16.34      3.99 o
  -4  12   1       55.27       60.22      6.43 o
  -3  12   1       78.60       53.64      6.17 o
  -2  12   1       20.59       20.52      4.00 o
  -1  12   1       28.29       34.58      4.48 o
   0  12   1      208.57      220.24      8.51 o
   1  12   1       52.92       56.25      4.83 o
   2  12   1      330.43      301.18     11.78 o
   3  12   1       13.78       10.92      3.61 o
   4  12   1        2.26        7.59      8.28 o
  -4  13   1       24.05       31.32      5.32 o
  -3  13   1      232.38      242.26     12.87 o
  -2  13   1      118.71      118.34      9.01 o
  -1  13   1        0.21        3.50      4.26 o
   0  13   1      349.81      338.62     14.02 o
   1  13   1       38.23       46.11      5.20 o
   2  13   1      468.74      444.25     16.90 o
   3  13   1        4.94       11.01      3.77 o
   4  13   1      157.28      148.77     13.65 o
  -3  14   1      310.21      328.16     19.37 o
  -2  14   1      607.67      625.62     26.67 o
  -1  14   1      175.73      178.33     11.86 o
   0  14   1      226.81      225.81     11.35 o
   1  14   1        6.29       18.76      5.20 o
   2  14   1       81.77       94.16     10.90 o
   3  14   1        5.50        3.52      4.37 o
  -2  15   1       32.21       37.66      9.07 o
  -1  15   1       63.48       68.73      8.08 o
   0  15   1       39.81       53.01      7.71 o
   1  15   1       46.06       52.68     10.19 o
   2  15   1       18.91       22.08     12.09 o
  -6   0   2      173.70      154.14     16.10 o
  -4   0   2     3717.65     3714.51     74.15 o
  -2   0   2       19.73       37.49      6.20 o
   2   0   2     3442.63     3277.19     26.69 o
   4   0   2      581.68      542.66     11.27 o
   6   0   2     1295.70     1226.84     35.37 o
  -7   1   2      138.71      144.54     12.13 o
  -6   1   2       54.42       53.52      7.20 o
  -5   1   2      632.00      650.88     21.15 o
  -4   1   2      269.92      268.45      6.02 o
  -3   1   2     1964.45     1919.85     27.06 o
  -2   1   2        6.16        6.07      1.06 o
  -1   1   2      897.57      801.26     10.44 o
   1   1   2     1549.67     1584.16     16.00 o
   2   1   2      176.70      189.10      3.80 o
   3   1   2      147.58      167.15      4.85 o
   4   1   2       27.86       29.43      1.95 o
   5   1   2      121.20      123.08      4.89 o
   6   1   2        0.07        3.49      2.33 o
   7   1   2       12.24       20.70      5.90 o
  -7   2   2        0.21        2.52      6.46 o
  -6   2   2      566.75      581.13     21.97 o
  -5   2   2      106.94      101.91      9.86 o
  -4   2   2        0.17        1.33      0.82 o
  -3   2   2      153.55      134.33      3.71 o
  -2   2   2     4673.55     4752.98     31.40 o
  -1   2   2     2769.07     2746.35     23.69 o
   0   2   2      694.11      741.69     13.33 o
   1   2   2     5740.05     5916.27     27.34 o
   2   2   2      446.55      463.01      6.70 o
   3   2   2       17.95       17.52      1.30 o
   4   2   2       77.28       77.14      3.88 o
   5   2   2        0.32        3.96      1.71 o
   6   2   2      554.69      518.35     15.01 o
   7   2   2       18.16       14.07      5.39 o
  -7   3   2       19.90       26.45      5.47 o
  -6   3   2       11.97       11.70      4.70 o
  -5   3   2      371.34      393.69     12.23 o
  -4   3   2      326.28      306.10      7.39 o
  -3   3   2       89.22       86.94      3.33 o
  -2   3   2     3882.46     3914.65     33.45 o
  -1   3   2      730.57      711.16      8.64 o
   0   3   2    11215.90    10987.48     64.35 o
   1   3   2       61.29       59.18      2.04 o
   2   3   2       23.48       43.01      1.77 o
   3   3   2        0.71        0.04      1.75 o
   4   3   2      910.22      894.55     13.48 o
   5   3   2       16.05       21.30      2.73 o
   6   3   2      181.56      168.87      8.72 o
   7   3   2        5.65        7.12      6.11 o
  -7   4   2       16.39       27.68      7.27 o
  -6   4   2      834.73      796.55     28.39 o
  -5   4   2       78.81       78.32      5.79 o
  -4   4   2      170.87      154.01      6.58 o
  -3   4   2     2107.96     2160.19     21.77 o
  -2   4   2      381.67      421.72      6.83 o
  -1   4   2     2376.31     2410.89     23.84 o
   0   4   2      170.40      179.83      3.11 o
   1   4   2     1220.88     1241.38     18.77 o
   2   4   2     1789.74     1783.56     14.06 o
   3   4   2      296.05      291.71      8.94 o
   4   4   2     1977.60     1935.10     22.83 o
   5   4   2        0.01       -1.33      1.93 o
   6   4   2      663.31      683.51     26.87 o
   7   4   2       28.16       38.25      8.82 o
  -7   5   2      389.68      398.09     22.26 o
  -6   5   2        2.62        2.18      4.30 o
  -5   5   2       30.16       43.49      4.65 o
  -4   5   2      165.01      161.98      6.99 o
  -3   5   2     2272.94     2200.98     27.01 o
  -2   5   2     2519.64     2724.65     28.48 o
  -1   5   2      945.80      998.60     12.35 o
   0   5   2       85.83       75.22      2.27 o
   1   5   2     2322.71     2490.90     26.14 o
   2   5   2     1788.53     1780.61     21.18 o
   3   5   2      642.66      640.77     10.74 o
   4   5   2      739.09      744.19     13.53 o
   5   5   2       15.60       10.54      2.18 o
   6   5   2        4.45        5.75      5.14 o
   7   5   2       39.53       39.06      6.38 o
  -7   6   2        1.30        8.91      6.68 o
  -6   6   2      294.51      284.84     13.30 o
  -5   6   2        4.92       10.87      3.18 o
  -4   6   2     1419.06     1419.49     22.87 o
  -3   6   2        5.62       10.21      2.64 o
  -2   6   2      649.67      680.89     12.76 o
  -1   6   2      285.07      299.73      6.10 o
   0   6   2     1346.17     1383.21     13.68 o
   1   6   2     1388.89     1649.48     20.64 o
   2   6   2     1332.40     1298.07     22.22 o
   3   6   2      201.03      222.34      5.36 o
   4   6   2     1923.08     1867.15     26.71 o
   5   6   2        0.35        6.51      3.08 o
   6   6   2     1450.07     1528.86     55.37 o
  -6   7   2        4.95       15.58      6.67 o
  -5   7   2     1942.53     1943.15     27.37 o
  -4   7   2        7.15        4.36      2.52 o
  -3   7   2      185.64      180.52      7.60 o
  -2   7   2      699.27      639.89     11.12 o
  -1   7   2       80.65       65.44      3.12 o
   0   7   2      545.36      527.41      7.66 o
   1   7   2      122.91      117.44      3.78 o
   2   7   2      262.73      240.89      7.15 o
   3   7   2      408.88      410.94      9.97 o
   4   7   2      143.14      138.46      7.05 o
   5   7   2       69.27       70.15      5.95 o
   6   7   2        9.90       10.09      9.46 o
  -6   8   2        7.91       21.01      6.77 o
  -5   8   2        0.49        3.78      2.68 o
  -4   8   2        0.48        0.67      2.18 o
  -3   8   2      714.62      679.60     13.94 o
  -2   8   2        1.96        2.90      1.78 o
  -1   8   2     1748.17     1735.10     19.90 o
   0   8   2      112.19      125.31      4.65 o
   1   8   2     2095.96     2015.02     21.15 o
   2   8   2      216.74      230.82      9.29 o
   3   8   2       61.20       69.96      4.85 o
   4   8   2       26.26       23.06      3.45 o
   5   8   2        7.31        3.00      3.55 o
   6   8   2        9.70       27.98      9.26 o
  -6   9   2       44.76       57.92      7.54 o
  -5   9   2      187.93      189.91      8.75 o
  -4   9   2      367.58      365.06     11.21 o
  -3   9   2      140.43      121.76      5.62 o
  -2   9   2     1045.29     1007.92     14.52 o
  -1   9   2       26.22       23.99      3.67 o
   0   9   2     1204.17     1161.34     15.27 o
   1   9   2       12.33       13.09      1.87 o
   2   9   2     1901.28     1826.54     32.57 o
   3   9   2       87.83       84.87      5.82 o
   4   9   2      215.38      249.59     12.61 o
   5   9   2      101.41       94.99      7.39 o
   6   9   2        3.09        8.21     10.51 o
  -5  10   2       29.16       28.50      4.05 o
  -4  10   2      609.75      574.22     14.74 o
  -3  10   2      511.91      463.34     13.75 o
  -2  10   2        4.90        7.75      2.26 o
  -1  10   2     2487.45     2458.27     29.98 o
   0  10   2      604.24      607.90     11.22 o
   1  10   2       73.37       69.25      6.39 o
   2  10   2       82.43       77.06      5.80 o
   3  10   2       74.10      107.88      7.66 o
   4  10   2      289.74      281.06     13.70 o
   5  10   2       81.70       95.87      8.94 o
  -5  11   2      154.44      152.15      9.49 o
  -4  11   2        5.55        8.86      2.60 o
  -3  11   2      344.06      319.03     11.63 o
  -2  11   2      138.14      124.32      6.23 o
  -1  11   2      244.33      247.07      8.12 o
   0  11   2     2686.92     2645.54     31.61 o
   1  11   2      267.67      263.53     10.17 o
   2  11   2      254.19      213.28      9.46 o
   3  11   2      422.83      403.56     15.18 o
   4  11   2        2.72        8.64     11.44 o
   5  11   2        0.94        6.47      4.15 o
  -4  12   2      105.20      100.98      7.75 o
  -3  12   2       46.59       47.55      5.17 o
  -2  12   2      169.23      165.83      8.62 o
  -1  12   2      106.22      110.08     12.41 o
   0  12   2      252.03      254.61      9.28 o
   1  12   2        9.67       11.59      4.46 o
   2  12   2      135.73      143.99     11.32 o
   3  12   2       12.22        9.88      3.55 o
   4  12   2      600.90      633.36     27.19 o
  -4  13   2       95.46       91.12      9.47 o
  -3  13   2       11.59       11.67      7.04 o
  -2  13   2      470.62      464.32     18.15 o
  -1  13   2        7.91        8.56      3.92 o
   0  13   2      459.26      465.72     18.18 o
   1  13   2       21.46       22.41      4.80 o
   2  13   2      207.28      216.74     10.51 o
   3  13   2       32.88       31.73      9.02 o
   4  13   2      289.78      300.34     20.62 o
  -3  14   2      313.99      320.50     19.35 o
  -2  14   2        2.69       12.13      5.04 o
  -1  14   2      237.86      253.34     14.06 o
   0  14   2        8.49       17.66      5.52 o
   1  14   2      256.49      269.51     18.07 o
   2  14   2       45.06       50.08      6.43 o
   3  14   2        2.52       -5.39      5.47 o
  -2  15   2      597.65      652.64     32.53 o
  -1  15   2        4.97        6.69      4.37 o
   0  15   2      319.01      301.30     16.17 o
   1  15   2      154.50      170.18     18.49 o
   2  15   2     1070.89     1109.43     55.85 o
  -7   0   3      259.86      237.49     22.21 o
  -5   0   3       75.91       75.77     10.70 o
  -3   0   3      505.38      435.36     19.73 o
  -1   0   3       48.43       43.54      4.53 o
   1   0   3      447.39      443.07      9.44 o
   3   0   3     1781.42     1871.87     37.29 o
   5   0   3       11.15       17.11      2.86 o
   7   0   3        6.29        9.70      6.96 o
  -7   1   3      102.95       99.36     10.31 o
  -6   1   3       45.53       35.71      6.00 o
  -5   1   3       34.06       29.15      5.87 o
  -4   1   3        9.25        7.02      1.75 o
  -3   1   3      125.38      120.38      6.11 o
  -2   1   3      686.90      683.42     16.41 o
  -1   1   3    11251.90    11046.37     79.40 o
   0   1   3      200.45      256.95      4.32 o
   1   1   3     1605.93     1636.01     17.57 o
   2   1   3      321.37      286.82      4.60 o
   3   1   3     4669.90     4917.27     32.35 o
   4   1   3      616.58      632.74      9.11 o
   5   1   3       47.42       41.69      2.75 o
   6   1   3      391.11      413.10     13.11 o
   7   1   3        3.90        1.09      6.67 o
  -7   2   3      294.82      272.96     22.90 o
  -6   2   3       83.14       74.32      9.00 o
  -5   2   3      298.96      287.64     14.36 o
  -4   2   3      417.51      444.64     11.30 o
  -3   2   3      119.87      138.84      4.54 o
  -2   2   3     2026.50     1998.94     16.22 o
  -1   2   3     2655.31     2759.57     23.56 o
   0   2   3     2058.36     2167.66     19.88 o
   1   2   3       59.61       60.00      1.66 o
   2   2   3     3951.37     3801.31     36.73 o
   3   2   3       46.64       38.23      2.42 o
   4   2   3     2839.44     2852.21     23.49 o
   5   2   3      720.84      686.38     12.00 o
   6   2   3       58.23       65.07      5.54 o
   7   2   3       61.25       72.87     14.22 o
  -7   3   3      424.68      443.74     21.40 o
  -6   3   3       46.29       47.30      7.23 o
  -5   3   3      100.74      106.91      6.48 o
  -4   3   3        3.15        3.93      1.51 o
  -3   3   3      263.17      291.06      7.76 o
  -2   3   3     6243.66     6186.11     78.40 o
  -1   3   3       64.12       66.73      2.40 o
   0   3   3      112.45      128.56      4.21 o
   1   3   3     3365.88     3291.91     27.99 o
   2   3   3       12.47       18.37      1.10 o
   3   3   3     1431.17     1334.32     15.09 o
   4   3   3       72.08       68.23      3.50 o
   5   3   3      667.25      648.46     11.47 o
   6   3   3       26.01       34.27      4.60 o
   7   3   3       71.79       72.72      9.69 o
  -7   4   3       83.35       99.04     10.59 o
  -6   4   3        1.72        5.48      4.80 o
  -5   4   3      297.66      326.01     11.28 o
  -4   4   3      208.73      201.78      8.34 o
  -3   4   3       11.51       10.92      1.91 o
  -2   4   3       33.05       34.04      2.38 o
  -1   4   3      558.52      546.00      8.51 o
   0   4   3      500.16      561.82      8.57 o
   1   4   3      281.99      315.96      6.50 o
   2   4   3     4852.71     4738.83     29.51 o
   3   4   3      105.33      104.10      3.94 o
   4   4   3      233.77      229.99      7.24 o
   5   4   3      365.13      362.26      9.86 o
   6   4   3       86.52       84.89     10.21 o
   7   4   3       79.45       76.91     24.66 o
  -7   5   3       71.39       71.07     13.54 o
  -6   5   3        0.96        3.20      4.15 o
  -5   5   3      335.86      327.87     11.94 o
  -4   5   3      289.20      293.01      9.45 o
  -3   5   3        3.97        9.99      2.60 o
  -2   5   3      161.34      131.00      4.70 o
  -1   5   3      405.72      503.12      8.50 o
   0   5   3     1567.04     1569.43     13.46 o
   1   5   3     3899.81     4112.14     38.11 o
   2   5   3       14.70       21.36      2.04 o
   3   5   3      574.14      608.78      8.05 o
   4   5   3        0.47       -0.08      1.72 o
   5   5   3      116.95      114.86      9.18 o
   6   5   3      245.78      235.75     16.20 o
  -7   6   3      205.77      216.28     17.44 o
  -6   6   3      404.55      401.36     18.74 o
  -5   6   3     1216.52     1207.93     24.88 o
  -4   6   3       59.32       69.25      5.08 o
  -3   6   3      613.61      594.10     13.35 o
  -2   6   3     2994.98     3164.69     30.07 o
  -1   6   3      758.84      735.24     11.24 o
   0   6   3     2021.76     2172.87     17.89 o
   1   6   3     1170.55     1221.78     17.76 o
   2   6   3      966.67      895.84     16.24 o
   3   6   3        6.39        9.19      1.61 o
   4   6   3     1328.18     1319.46     21.54 o
   5   6   3       85.94       92.39      6.43 o
   6   6   3       59.07       55.78      7.58 o
  -6   7   3       97.94      120.48      9.33 o
  -5   7   3      189.97      216.66      9.71 o
  -4   7   3      352.79      367.43     11.64 o
  -3   7   3       27.76       36.07      4.04 o
  -2   7   3      948.15      920.48     17.54 o
  -1   7   3      569.50      530.06      8.92 o
   0   7   3      532.64      536.15      7.61 o
   1   7   3      122.46       94.47      5.02 o
   2   7   3        2.01        4.94      2.47 o
   3   7   3      121.14      133.89      5.04 o
   4   7   3     1388.03     1343.54     22.56 o
   5   7   3      624.47      617.34     16.79 o
   6   7   3       93.98       84.89      8.06 o
  -6   8   3       61.33       58.73      7.19 o
  -5   8   3       53.25       52.43      4.91 o
  -4   8   3        0.12        6.37      2.61 o
  -3   8   3      135.83      125.72      6.06 o
  -2   8   3      904.99      822.95     17.35 o
  -1   8   3      180.44      196.88      6.06 o
   0   8   3     2930.19     2906.51     37.60 o
   1   8   3      466.25      475.56     11.86 o
   2   8   3     1619.09     1533.05     25.21 o
   3   8   3      141.47      142.24      6.21 o
   4   8   3     1037.36      984.44     24.70 o
   5   8   3      145.23      151.45      8.61 o
   6   8   3      292.89      295.15     15.12 o
  -6   9   3       29.18       19.46      6.70 o
  -5   9   3       49.83       60.70      6.64 o
  -4   9   3      172.31      186.23      8.16 o
  -3   9   3       14.63       13.84      2.52 o
  -2   9   3      174.06      176.19      5.98 o
  -1   9   3       91.31       91.38      4.48 o
   0   9   3      391.89      364.86      8.71 o
   1   9   3       64.28       54.06      4.66 o
   2   9   3        0.02       13.78      3.47 o
   3   9   3      219.08      211.28      8.71 o
   4   9   3      142.83      130.19      9.35 o
   5   9   3      242.78      234.12     15.21 o
  -5  10   3      134.81      135.44      7.72 o
  -4  10   3       25.61       14.47      3.23 o
  -3  10   3      108.35      122.64      6.55 o
  -2  10   3        8.71        8.26      2.25 o
  -1  10   3       73.79       78.43      4.84 o
   0  10   3     2840.05     2783.94     35.40 o
   1  10   3       29.48       37.00      4.24 o
   2  10   3     1267.62     1138.63     30.55 o
   3  10   3       41.63       40.41      4.48 o
   4  10   3       22.51       30.24      6.32 o
   5  10   3       43.22       37.41      5.53 o
  -5  11   3      148.80      138.52      8.03 o
  -4  11   3       25.83       25.89      4.66 o
  -3  11   3       12.78       20.18      4.52 o
  -2  11   3      317.25      300.89      9.56 o
  -1  11   3     1343.03     1326.61     19.99 o
   0  11   3      522.60      548.80     16.34 o
   1  11   3       26.83       24.64      5.31 o
   2  11   3      105.38       98.66      7.91 o
   3  11   3       32.37       34.83      7.11 o
   4  11   3       54.24       51.12      8.21 o
   5  11   3      251.00      265.25     14.59 o
  -4  12   3        0.32        0.65      2.46 o
  -3  12   3      492.17      462.97     13.34 o
  -2  12   3       23.97       23.31      3.47 o
  -1  12   3      281.51      286.29     13.34 o
   0  12   3      147.31      155.96      8.38 o
   1  12   3       98.82       99.30      7.95 o
   2  12   3      318.79      304.65     11.87 o
   3  12   3       88.69      100.32     11.42 o
   4  12   3      191.76      183.11     15.04 o
  -4  13   3        2.41       -1.70      3.73 o
  -3  13   3       15.18       17.21      5.39 o
  -2  13   3       66.32       57.21      8.20 o
  -1  13   3      292.65      313.81     14.79 o
   0  13   3       74.83       78.05     11.68 o
   1  13   3      307.75      329.42     14.66 o
   2  13   3       42.04       42.91      6.08 o
   3  13   3       36.68       58.89      8.74 o
  -3  14   3      211.41      196.44     22.34 o
  -2  14   3       33.92       41.67      8.75 o
  -1  14   3       48.57       47.16      6.68 o
   0  14   3      326.61      337.55     26.59 o
   1  14   3        6.29       15.60     10.75 o
   2  14   3      610.43      640.74     22.14 o
   3  14   3       19.55       10.91      5.47 o
  -2  15   3        7.85       12.54      6.05 o
  -1  15   3       31.67       28.67      8.77 o
   0  15   3      114.58      111.53     12.61 o
   1  15   3      252.77      301.16     19.95 o
  -6   0   4       94.03       75.40     12.28 o
  -4   0   4      108.74      106.04     11.28 o
  -2   0   4        1.57        2.48      2.02 o
   0   0   4    15337.05    14903.47    206.46 o
   2   0   4     3208.12     3442.16     36.66 o
   4   0   4     1278.23     1314.65     21.39 o
   6   0   4      128.74      109.66     10.06 o
  -7   1   4      116.71      107.50     11.94 o
  -6   1   4      107.20      109.80     11.16 o
  -5   1   4      803.58      845.19     25.30 o
  -4   1   4       53.29       70.11      3.79 o
  -3   1   4     8989.25     8649.16     76.90 o
  -2   1   4      350.41      314.05      8.86 o
  -1   1   4    29147.23    28388.88    392.99 o
   0   1   4     5974.97     6049.02     45.04 o
   1   1   4     5518.94     5583.71     34.57 o
   2   1   4      194.51      208.80      3.87 o
   3   1   4      788.62      742.72      8.84 o
   4   1   4      130.49      123.91      3.87 o
   5   1   4      230.74      216.25      5.75 o
   6   1   4       63.64       67.11      6.84 o
   7   1   4       54.46       49.04      7.85 o
  -7   2   4      380.96      402.43     27.69 o
  -6   2   4      340.51      348.99     28.97 o
  -5   2   4      966.38      957.98     27.45 o
  -4   2   4       92.81      115.68      5.16 o
  -3   2   4     1294.28     1290.99     21.65 o
  -2   2   4      205.25      184.30      3.86 o
  -1   2   4     2451.77     2501.11     27.85 o
   0   2   4     1507.70     1508.01     18.27 o
   1   2   4     4839.19     4932.52     38.66 o
   2   2   4        0.55        0.57      0.67 o
   3   2   4      956.19      967.80     12.24 o
   4   2   4       54.31       60.05      2.90 o
   5   2   4     1306.80     1291.73     17.31 o
   6   2   4       25.43       24.22      4.00 o
   7   2   4      493.14      488.98     34.60 o
  -7   3   4        0.08        2.10      4.94 o
  -6   3   4       14.70       10.47     10.38 o
  -5   3   4     1129.56     1138.90     30.48 o
  -4   3   4      265.14      277.52      8.34 o
  -3   3   4        3.10        0.93      0.92 o
  -2   3   4       50.48       60.23      2.40 o
  -1   3   4      244.17      283.78      6.19 o
   0   3   4     1076.66     1189.06     14.56 o
   1   3   4     1813.66     1823.66     17.70 o
   2   3   4       86.64      101.76      2.17 o
   3   3   4       66.06       74.67      3.11 o
   4   3   4      506.93      516.07      8.40 o
   5   3   4      265.67      260.20      9.69 o
   6   3   4      413.62      443.14     17.50 o
   7   3   4        2.37        3.67      8.42 o
  -7   4   4      198.74      220.51     21.69 o
  -6   4   4       18.44       17.44      5.28 o
  -5   4   4     1670.07     1797.47     40.02 o
  -4   4   4      126.09      116.23      6.44 o
  -3   4   4      564.61      593.11     12.88 o
  -2   4   4     1499.78     1514.47     16.07 o
  -1   4   4        3.00        4.52      1.67 o
   0   4   4      678.76      643.70      9.73 o
   1   4   4       32.35       37.85      2.31 o
   2   4   4     4076.60     4141.04     36.96 o
   3   4   4      726.39      723.82     11.60 o
   4   4   4     1495.74     1422.85     25.91 o
   5   4   4      746.69      726.08     16.51 o
   6   4   4      210.97      219.56     11.94 o
   7   4   4      267.15      262.91     18.04 o
  -7   5   4       16.22       17.98     11.74 o
  -6   5   4       10.01        8.89      7.07 o
  -5   5   4      471.58      431.86     13.79 o
  -4   5   4       67.39       68.36      5.52 o
  -3   5   4     5785.70     5750.05     61.63 o
  -2   5   4      563.01      601.77     11.56 o
  -1   5   4     4612.73     4560.39     37.36 o
   0   5   4     1256.59     1203.67     15.09 o
   1   5   4     6636.51     6796.39     64.83 o
   2   5   4      600.83      636.84     11.29 o
   3   5   4     1965.39     1899.63     15.72 o
   4   5   4       76.70       76.02      4.70 o
   5   5   4      395.18      379.08     12.21 o
   6   5   4      129.88      143.77     10.04 o
  -7   6   4        8.84        5.85      8.70 o
  -6   6   4        0.13       -3.31      4.01 o
  -5   6   4      463.21      460.92     15.04 o
  -4   6   4      455.00      447.38     14.02 o
  -3   6   4        6.68        5.42      2.02 o
  -2   6   4     1128.00     1110.00     15.62 o
  -1   6   4      205.89      187.82      6.49 o
   0   6   4     1476.73     1553.56     23.63 o
   1   6   4      246.02      335.52     13.08 o
   2   6   4     2294.51     2346.78     33.53 o
   3   6   4        9.21        8.94      1.98 o
   4   6   4     1214.89     1155.40     25.58 o
   5   6   4       68.66       71.15      5.79 o
   6   6   4        0.93        6.14      4.15 o
  -6   7   4       10.56       13.02      5.05 o
  -5   7   4      268.57      272.77     12.02 o
  -4   7   4       15.65       17.84      5.92 o
  -3   7   4     1122.49     1125.94     17.28 o
  -2   7   4      102.05       90.41      4.08 o
  -1   7   4     1805.60     1765.96     22.16 o
   0   7   4      448.53      501.42      8.79 o
   1   7   4      317.42      291.58     17.22 o
   2   7   4      281.48      307.56     11.34 o
   3   7   4      873.33      853.82     20.46 o
   4   7   4       87.70       83.81      7.39 o
   5   7   4        8.79       15.96      4.04 o
   6   7   4      189.04      198.62     12.52 o
  -6   8   4        0.01       -1.44      3.95 o
  -5   8   4      215.95      233.83     10.40 o
  -4   8   4       13.82       12.49      2.98 o
  -3   8   4      305.29      286.88      8.86 o
  -2   8   4       60.24       58.89      3.64 o
  -1   8   4      581.43      622.44     10.37 o
   0   8   4        2.12        3.89      1.81 o
   1   8   4      784.31      763.20     19.05 o
   2   8   4        3.17        7.51      3.29 o
   3   8   4      821.59      817.05     20.90 o
   4   8   4        1.76        3.50      3.36 o
   5   8   4      618.69      622.78     18.99 o
   6   8   4        5.17        9.41      4.71 o
  -6   9   4       81.38       75.60      8.25 o
  -5   9   4      302.94      310.23     13.16 o
  -4   9   4       14.60       19.91      3.48 o
  -3   9   4      703.88      661.08     12.44 o
  -2   9   4      310.96      302.01      7.44 o
  -1   9   4     1134.27     1134.48     16.25 o
   0   9   4        2.43        6.93      3.72 o
   1   9   4      109.64       89.60      6.84 o
   2   9   4      102.29      108.13      7.81 o
   3   9   4       39.33       43.19      5.72 o
   4   9   4      168.50      181.97     13.41 o
   5   9   4       13.39       12.26      4.08 o
  -5  10   4      304.07      296.62     12.50 o
  -4  10   4      191.39      186.34      8.50 o
  -3  10   4        5.86        5.51      2.28 o
  -2  10   4       21.19       18.31      2.40 o
  -1  10   4       51.02       56.67      4.54 o
   0  10   4      141.55      151.18      8.80 o
   1  10   4      126.27      121.16      8.21 o
   2  10   4     1172.68     1050.40     24.77 o
   3  10   4      168.68      209.41     18.29 o
   4  10   4      590.01      514.04     23.45 o
   5  10   4      257.30      262.34     17.79 o
  -5  11   4      512.60      498.85     16.83 o
  -4  11   4       69.59       56.15      5.25 o
  -3  11   4     1746.33     1705.64     23.85 o
  -2  11   4      195.75      189.46      8.61 o
  -1  11   4     1486.55     1473.60     21.49 o
   0  11   4      382.17      393.11     14.37 o
   1  11   4      991.49      992.99     24.02 o
   2  11   4      241.43      218.30     11.50 o
   3  11   4      326.56      312.79     21.23 o
   4  11   4       30.80       31.55      6.84 o
   5  11   4       17.06        9.97      5.60 o
  -4  12   4      160.45      145.02     14.41 o
  -3  12   4       78.55       83.01      6.02 o
  -2  12   4      134.07      135.20      6.79 o
  -1  12   4      195.66      210.56      9.63 o
   0  12   4        5.76        9.52      3.79 o
   1  12   4      338.16      351.37     14.55 o
   2  12   4      179.85      209.67     17.54 o
   3  12   4      241.19      252.13     13.73 o
   4  12   4        5.04       12.24      5.41 o
  -4  13   4       40.88       37.66      5.93 o
  -3  13   4        2.87        5.63      3.53 o
  -2  13   4        3.20        4.77      3.91 o
  -1  13   4      142.01      154.62     10.84 o
   0  13   4       85.24       94.09      7.74 o
   1  13   4      804.37      791.23     23.15 o
   2  13   4        5.81        0.22      6.76 o
   3  13   4      222.04      179.85     14.83 o
  -3  14   4       28.97       27.66     13.71 o
  -2  14   4        3.93        3.58      3.49 o
  -1  14   4       12.56       11.93      4.50 o
   0  14   4       21.67       26.82      8.69 o
   1  14   4      156.20      162.90     17.57 o
   2  14   4      148.36      157.85     14.29 o
  -1  15   4      248.53      260.50     18.50 o
   0  15   4        0.04        1.76      7.10 o
   1  15   4        3.13        7.45      6.23 o
  -7   0   5      168.08      159.86     18.71 o
  -5   0   5      160.67      177.14     16.70 o
  -3   0   5      435.66      361.36     18.89 o
  -1   0   5    35114.57    31953.48    441.39 o
   1   0   5    12481.10    11928.57    161.72 o
   3   0   5     1942.18     1543.23     28.41 o
   5   0   5     2063.75     1897.97     26.65 o
   7   0   5       45.41       40.43     10.09 o
  -7   1   5      470.26      457.61     22.37 o
  -6   1   5        0.52        1.14      5.28 o
  -5   1   5       79.84       79.00      8.50 o
  -4   1   5        6.45        6.49      3.61 o
  -3   1   5     1818.77     1706.75     25.50 o
  -2   1   5       49.07       49.93      2.18 o
  -1   1   5    27828.73    27634.32    271.95 o
   0   1   5     4263.01     4533.93     35.86 o
   1   1   5       72.27       68.96      2.81 o
   2   1   5     1586.97     1557.90     16.65 o
   3   1   5       56.87       59.90      3.12 o
   4   1   5        1.20        3.49      1.58 o
   5   1   5      149.06      144.40      5.29 o
   6   1   5      141.45      122.24      7.45 o
   7   1   5       35.90       19.06     12.16 o
  -7   2   5       24.55       21.73      6.31 o
  -6   2   5       16.22       13.35      4.75 o
  -5   2   5        0.61        5.54      4.76 o
  -4   2   5        7.60        4.44      1.65 o
  -3   2   5        4.67        2.84      2.02 o
  -2   2   5       56.33       69.53      3.30 o
  -1   2   5       10.31        9.47      1.69 o
   0   2   5      246.18      246.36      4.49 o
   1   2   5     5403.02     5617.35     44.74 o
   2   2   5      304.48      310.45      8.46 o
   3   2   5      418.12      403.71      6.51 o
   4   2   5       68.36       72.22      3.09 o
   5   2   5       67.72       67.22      4.64 o
   6   2   5      449.36      415.01     15.76 o
   7   2   5       85.43       86.07     10.82 o
  -7   3   5      205.93      210.30     15.43 o
  -6   3   5      177.91      182.53     13.17 o
  -5   3   5     1550.98     1557.88     46.18 o
  -4   3   5      102.00      112.67      6.13 o
  -3   3   5     3749.51     3523.57     40.95 o
  -2   3   5     1060.18     1070.77     13.41 o
  -1   3   5     3233.07     3123.91     46.97 o
   0   3   5      712.25      743.08     11.40 o
   1   3   5     1818.86     1901.20     21.03 o
   2   3   5       82.26       75.37      2.92 o
   3   3   5      221.27      217.66      4.63 o
   4   3   5       40.38       46.89      3.08 o
   5   3   5       33.07       33.82      4.79 o
   6   3   5      227.46      231.90     12.24 o
   7   3   5       61.41       57.59      8.76 o
  -7   4   5        0.20        1.46      4.55 o
  -6   4   5      129.66      126.46     11.44 o
  -5   4   5       95.89      109.11     10.05 o
  -4   4   5      209.44      217.57     10.41 o
  -3   4   5      583.80      591.83      8.87 o
  -2   4   5      275.89      295.16      7.41 o
  -1   4   5      384.12      338.05      9.13 o
   0   4   5     1643.61     1771.16     20.70 o
   1   4   5     2576.78     2497.01     28.90 o
   2   4   5       54.96       53.36      1.76 o
   3   4   5     1903.58     1790.76     22.09 o
   4   4   5      501.58      478.20     12.12 o
   5   4   5      246.84      209.19     11.06 o
   6   4   5       63.29       75.93      7.35 o
  -7   5   5       26.59       21.49      6.98 o
  -6   5   5      226.32      245.64     15.73 o
  -5   5   5      206.90      194.30     10.66 o
  -4   5   5      118.28      105.28      6.75 o
  -3   5   5       73.51       83.78      4.42 o
  -2   5   5      595.09      639.30     19.30 o
  -1   5   5      697.28      723.98     12.77 o
   0   5   5      899.02      984.51     12.48 o
   1   5   5      327.44      350.98      7.82 o
   2   5   5       14.42       15.34      1.72 o
   3   5   5      212.95      208.83      4.43 o
   4   5   5     1752.84     1704.43     31.44 o
   5   5   5       17.05       22.92      4.99 o
   6   5   5       69.98       82.38      8.15 o
  -6   6   5      291.57      282.00     17.19 o
  -5   6   5      112.27      118.97      7.79 o
  -4   6   5        0.06        2.44      2.68 o
  -3   6   5       95.89      106.40      5.39 o
  -2   6   5     1945.32     1986.79     25.24 o
  -1   6   5      740.88      703.76     14.69 o
   0   6   5     1043.26     1084.47     13.87 o
   1   6   5     3431.38     3383.00     51.60 o
   2   6   5       52.61       65.21      3.96 o
   3   6   5      683.18      669.63     15.85 o
   4   6   5      167.68      176.26     10.08 o
   5   6   5       21.26       24.01      3.97 o
   6   6   5        0.01        1.24      3.74 o
  -6   7   5        0.12       -2.69      4.24 o
  -5   7   5      257.13      296.68     12.68 o
  -4   7   5        1.11       -0.36      2.79 o
  -3   7   5      845.38      831.83     16.19 o
  -2   7   5      105.23      117.80      5.17 o
  -1   7   5      922.07      916.26     16.22 o
   0   7   5      256.77      251.74      6.06 o
   1   7   5       22.93       22.30      4.55 o
   2   7   5        0.20       -1.76      3.35 o
   3   7   5        0.13        4.96      4.61 o
   4   7   5       51.89       53.45      7.29 o
   5   7   5       43.55       62.85      5.89 o
   6   7   5       29.68       32.84      5.84 o
  -6   8   5       14.23       21.49      6.60 o
  -5   8   5       11.90       13.63      4.06 o
  -4   8   5       16.27        9.48      4.55 o
  -3   8   5       44.85       54.03      4.77 o
  -2   8   5      340.05      323.14      8.97 o
  -1   8   5        4.52        7.19      2.05 o
   0   8   5      203.65      183.46      5.35 o
   1   8   5       55.82       76.03      6.05 o
   2   8   5      158.92      153.23      8.63 o
   3   8   5       83.29       89.77     10.44 o
   4   8   5       40.40       43.52      7.65 o
   5   8   5      265.04      289.62     38.24 o
   6   8   5      113.77      119.29     12.48 o
  -6   9   5       93.88      100.06      9.19 o
  -5   9   5      416.66      445.82     14.96 o
  -4   9   5      366.30      349.95     12.58 o
  -3   9   5     1513.26     1469.73     19.74 o
  -2   9   5       50.19       53.39      3.68 o
  -1   9   5     2540.71     2543.99     31.10 o
   0   9   5      429.35      392.12     15.99 o
   1   9   5      394.44      392.63     13.74 o
   2   9   5       25.00       19.89      4.31 o
   3   9   5        9.57        3.52      3.42 o
   4   9   5        9.03       -0.72      4.05 o
   5   9   5      248.64      251.10     24.60 o
  -5  10   5       20.10       28.99      5.23 o
  -4  10   5        1.21        1.81      3.33 o
  -3  10   5       47.69       55.21      4.11 o
  -2  10   5       94.40       90.84      4.89 o
  -1  10   5     2030.49     2007.80     39.45 o
   0  10   5      332.22      286.73     14.26 o
   1  10   5     1420.67     1341.66     27.68 o
   2  10   5      161.02      161.20     10.36 o
   3  10   5      242.25      244.89     12.52 o
   4  10   5       21.44       24.70      7.46 o
   5  10   5      493.47      542.27     25.70 o
  -5  11   5        0.66        8.69      3.95 o
  -4  11   5        2.14        6.95      3.53 o
  -3  11   5        0.23        2.49      2.62 o
  -2  11   5      248.41      249.63      8.73 o
  -1  11   5      596.05      608.30     18.10 o
   0  11   5       78.40       83.07      6.82 o
   1  11   5       42.30       47.75      6.00 o
   2  11   5        0.74        0.75      3.92 o
   3  11   5       34.09       35.93      5.95 o
   4  11   5      118.96      135.70     13.01 o
  -4  12   5        1.22       -1.05      3.32 o
  -3  12   5       19.54       19.86      3.78 o
  -2  12   5       68.96       69.22      7.37 o
  -1  12   5       40.68       38.55      6.24 o
   0  12   5        6.39       11.16      3.75 o
   1  12   5      537.99      563.32     20.83 o
   2  12   5        1.06        1.33      5.70 o
   3  12   5      893.10      831.31     25.04 o
   4  12   5       13.30       19.79      6.06 o
  -4  13   5      231.71      227.54     13.53 o
  -3  13   5      665.48      693.35     23.38 o
  -2  13   5       78.49       74.66      6.93 o
  -1  13   5       20.14       17.20      6.15 o
   0  13   5       80.58       91.52      8.13 o
   1  13   5      100.00       94.44      8.46 o
   2  13   5        1.61       12.53      5.51 o
   3  13   5        0.64        1.40      4.47 o
  -3  14   5        3.61        3.35      4.76 o
  -2  14   5       48.92       46.91      5.99 o
  -1  14   5        2.23        0.80      6.56 o
   0  14   5       26.51       38.53      8.16 o
   1  14   5       77.09       99.48      9.20 o
   2  14   5      106.92      129.98     10.77 o
  -1  15   5      308.68      324.23     16.52 o
   0  15   5        0.12        0.20      4.95 o
   1  15   5        4.46        6.78      6.96 o
  -6   0   6      419.78      437.16     28.72 o
  -4   0   6      112.63      155.56     14.19 o
  -2   0   6      692.48      829.70     26.93 o
   0   0   6      141.80      135.26     11.27 o
   2   0   6     4805.17     5285.64     60.17 o
   4   0   6      236.96      252.93      7.94 o
   6   0   6      206.99      175.49     12.80 o
  -7   1   6      234.76      231.53     16.30 o
  -6   1   6       65.98       73.84      8.64 o
  -5   1   6     1453.70     1474.66     36.32 o
  -4   1   6      580.74      646.93     20.56 o
  -3   1   6      412.39      417.02     14.36 o
  -2   1   6        4.58        4.67      1.26 o
  -1   1   6     1706.65     1713.14     26.92 o
   0   1   6      229.04      238.58      5.16 o
   1   1   6       61.14       58.78      1.84 o
   2   1   6        0.01       -0.15      0.78 o
   3   1   6      509.09      428.38      8.82 o
   4   1   6        6.27        4.96      1.18 o
   5   1   6     2384.35     2205.69     23.74 o
   6   1   6       53.07       52.52      5.29 o
   7   1   6      555.79      613.90     55.30 o
  -7   2   6        2.74        1.01      5.00 o
  -6   2   6       25.30       33.37      8.11 o
  -5   2   6      607.20      574.44     21.74 o
  -4   2   6       27.95       27.87      3.33 o
  -3   2   6      922.99      895.08     18.84 o
  -2   2   6      498.27      549.87     14.50 o
  -1   2   6        0.86        5.75      1.89 o
   0   2   6     3773.49     3839.18     35.66 o
   1   2   6     5130.88     5201.05     43.09 o
   2   2   6        0.46       -0.14      1.67 o
   3   2   6     1195.40     1181.49     18.40 o
   4   2   6        0.02        3.80      1.18 o
   5   2   6        9.11        9.58      2.68 o
   6   2   6      228.20      202.65      8.39 o
  -7   3   6        4.34        8.37      4.62 o
  -6   3   6      168.08      176.38     17.53 o
  -5   3   6        3.25        7.95      5.25 o
  -4   3   6     1092.75     1077.67     28.27 o
  -3   3   6      241.81      235.27      6.13 o
  -2   3   6      325.29      301.54      8.21 o
  -1   3   6       85.95       85.12      4.55 o
   0   3   6      559.89      563.33     13.84 o
   1   3   6      676.73      731.27      8.56 o
   2   3   6        8.17        9.03      1.41 o
   3   3   6       27.42       26.18      2.89 o
   4   3   6        3.53        4.98      2.21 o
   5   3   6      102.16       85.96      5.57 o
   6   3   6       23.54       21.09      4.94 o
  -7   4   6       29.45       36.96      8.21 o
  -6   4   6       18.79       21.92      6.05 o
  -5   4   6      643.22      671.88     26.81 o
  -4   4   6        6.75       10.70      2.71 o
  -3   4   6     4020.94     4095.66     36.83 o
  -2   4   6       82.84       89.00      5.53 o
  -1   4   6     4588.14     4594.66     75.94 o
   0   4   6      620.21      696.31     12.19 o
   1   4   6     1252.51     1271.13     16.82 o
   2   4   6       30.87       29.65      2.66 o
   3   4   6     1283.26     1271.91     18.18 o
   4   4   6     1863.54     1804.78     25.94 o
   5   4   6        2.13       -0.92      3.56 o
   6   4   6      112.25      116.81      9.39 o
  -7   5   6      837.97      852.32     42.88 o
  -6   5   6        6.54        7.63      5.45 o
  -5   5   6      129.45      123.91     10.90 o
  -4   5   6        6.26       12.35      3.33 o
  -3   5   6       61.08       63.49      3.94 o
  -2   5   6        4.22        3.64      1.97 o
  -1   5   6      654.46      643.71     13.61 o
   0   5   6       18.67       20.89      1.99 o
   1   5   6     1465.03     1510.37     25.73 o
   2   5   6      181.84      175.46      3.54 o
   3   5   6     7184.35     6976.92     59.75 o
   4   5   6       33.85       27.70      6.19 o
   5   5   6     1932.09     1963.18     37.08 o
   6   5   6       29.55       30.93      5.50 o
  -6   6   6      183.44      199.44     14.68 o
  -5   6   6       95.72      112.11     10.31 o
  -4   6   6      205.37      185.16      9.37 o
  -3   6   6        1.61        2.75      2.39 o
  -2   6   6      153.62      152.93      7.30 o
  -1   6   6      348.40      321.31     10.59 o
   0   6   6       27.96       31.84      2.46 o
   1   6   6      154.60      151.48      7.09 o
   2   6   6      239.10      223.34      5.86 o
   3   6   6      511.32      497.25     14.12 o
   4   6   6       14.63       11.79      4.65 o
   5   6   6      117.84      144.50     16.32 o
   6   6   6       74.41       76.41     14.48 o
  -6   7   6        0.12        4.74      4.93 o
  -5   7   6      320.79      344.44     18.59 o
  -4   7   6      302.08      274.18     15.68 o
  -3   7   6      275.21      276.35      9.22 o
  -2   7   6     1036.13     1080.67     18.36 o
  -1   7   6      219.25      242.07      8.35 o
   0   7   6      122.57      139.73      5.20 o
   1   7   6      791.64      727.97     17.00 o
   2   7   6      259.44      254.51      8.58 o
   3   7   6      240.52      255.26     11.27 o
   4   7   6       21.90       23.51      5.60 o
   5   7   6      532.20      535.20     42.67 o
   6   7   6       21.66       18.16      5.93 o
  -6   8   6      107.37      102.11     10.87 o
  -5   8   6       84.85       87.03      7.62 o
  -4   8   6       58.05       55.07      6.04 o
  -3   8   6      556.34      529.09     20.56 o
  -2   8   6        7.38        7.44      2.24 o
  -1   8   6     1604.74     1535.01     23.54 o
   0   8   6       23.90       21.90      2.00 o
   1   8   6     1521.03     1469.65     26.52 o
   2   8   6      147.42      150.26      7.02 o
   3   8   6      629.10      585.18     17.99 o
   4   8   6      307.69      323.32     24.05 o
   5   8   6       18.27       33.47      7.47 o
  -6   9   6        8.34       21.48      5.51 o
  -5   9   6       10.27        4.29      3.52 o
  -4   9   6      147.33      129.05     12.21 o
  -3   9   6        0.49        6.25      2.72 o
  -2   9   6      781.92      734.68     16.06 o
  -1   9   6        4.79       11.59      3.34 o
   0   9   6       26.67       23.33      2.66 o
   1   9   6      361.69      360.56     13.43 o
   2   9   6       84.30       97.65      9.06 o
   3   9   6        8.24        6.92      4.37 o
   4   9   6        0.81       -0.19      3.65 o
   5   9   6       73.54       90.69     11.02 o
  -5  10   6       95.35      101.78      7.87 o
  -4  10   6       29.32       34.35      4.78 o
  -3  10   6      401.42      425.33     10.63 o
  -2  10   6      178.96      172.75      6.66 o
  -1  10   6     1819.67     1746.85     31.28 o
   0  10   6       90.99       89.05     11.33 o
   1  10   6      988.46      912.45     22.77 o
   2  10   6      394.63      341.87     14.26 o
   3  10   6      163.05      171.47     10.70 o
   4  10   6      156.25      140.92     12.71 o
   5  10   6       42.02       38.21      8.75 o
  -5  11   6      117.73      131.19      9.12 o
  -4  11   6        1.88        3.21      3.36 o
  -3  11   6      135.97      139.27      7.35 o
  -2  11   6        4.75        2.75      2.39 o
  -1  11   6      492.73      489.65     16.35 o
   0  11   6        0.09        0.77      3.04 o
   1  11   6       21.80       25.48      4.50 o
   2  11   6       16.86       14.02      4.43 o
   3  11   6     1268.96     1246.92     30.36 o
   4  11   6       55.98       63.97      9.34 o
  -4  12   6       91.28       81.55      7.30 o
  -3  12   6        1.53        7.38      4.78 o
  -2  12   6      135.07      130.84     11.75 o
  -1  12   6       59.00       61.51      6.33 o
   0  12   6       26.40       22.61      4.41 o
   1  12   6        3.16        0.01      5.89 o
   2  12   6      108.80       89.82      8.63 o
   3  12   6      107.69      112.10      9.72 o
   4  12   6      115.06      145.95     13.79 o
  -3  13   6      110.51      106.97     13.49 o
  -2  13   6       47.51       50.97      8.08 o
  -1  13   6       40.80       40.49      8.35 o
   0  13   6        1.70       -1.28      3.21 o
   1  13   6      111.89      103.87      9.09 o
   2  13   6      182.88      182.17     11.85 o
   3  13   6      309.09      280.95     17.32 o
  -2  14   6      127.67      124.71     13.91 o
  -1  14   6      676.70      681.00     27.61 o
   0  14   6        2.16        5.98      3.77 o
   1  14   6     1224.65     1232.83     31.74 o
   2  14   6        0.00       -2.95      4.23 o
  -1  15   6       47.84       69.01      8.65 o
   0  15   6       51.77       42.46      9.23 o
  -7   0   7      202.15      230.79     23.46 o
  -5   0   7      364.47      363.29     24.93 o
  -3   0   7       90.62       66.79      7.64 o
  -1   0   7     1789.88     2042.70     44.16 o
   1   0   7     1406.31     1485.66     17.82 o
   3   0   7      984.51      934.95     14.41 o
   5   0   7      578.25      545.21     16.69 o
  -7   1   7       51.83       36.37      7.71 o
  -6   1   7        1.25        5.21      4.98 o
  -5   1   7        5.09        5.04     11.04 o
  -4   1   7        0.64        6.39      9.11 o
  -3   1   7      777.67      771.86     27.53 o
  -2   1   7      472.92      503.09     15.12 o
  -1   1   7     1180.80     1122.57     21.28 o
   0   1   7        3.91        6.29      1.77 o
   1   1   7      826.48      732.21      7.68 o
   2   1   7      373.22      362.49      8.08 o
   3   1   7      220.95      218.40      4.52 o
   4   1   7        3.07        1.92      2.51 o
   5   1   7        3.91        6.50      2.50 o
   6   1   7       75.38       74.74      5.86 o
  -7   2   7       71.39       83.75     17.73 o
  -6   2   7      230.77      222.73     15.00 o
  -5   2   7        1.61        1.54      4.22 o
  -4   2   7     1112.87     1137.02     29.27 o
  -3   2   7      155.72      118.62      4.15 o
  -2   2   7       29.60       42.38      6.62 o
  -1   2   7     3683.63     3775.93     39.97 o
   0   2   7      457.94      448.46      8.47 o
   1   2   7      177.81      188.80      4.56 o
   2   2   7       13.09       12.43      2.34 o
   3   2   7        1.72        1.29      2.21 o
   4   2   7        3.33        2.72      2.96 o
   5   2   7       19.02       20.61      3.70 o
   6   2   7       52.36       38.57      5.32 o
  -7   3   7      174.85      172.20     14.34 o
  -6   3   7       44.69       61.33      9.37 o
  -5   3   7      180.18      184.96     12.70 o
  -4   3   7       35.41       27.58      5.34 o
  -3   3   7      466.38      443.77     14.63 o
  -2   3   7       11.64       16.80      2.97 o
  -1   3   7     1766.31     1644.91     20.11 o
   0   3   7     1807.12     1820.79     20.76 o
   1   3   7     3098.40     2864.79     26.35 o
   2   3   7        3.84        5.98      1.38 o
   3   3   7     2102.08     2064.18     25.02 o
   4   3   7        2.63        4.48      2.77 o
   5   3   7      778.81      740.59     22.21 o
   6   3   7       42.19       51.26      7.84 o
  -7   4   7       69.26       92.40     11.14 o
  -6   4   7       96.64       91.37     10.21 o
  -5   4   7       28.57       35.08      9.98 o
  -4   4   7      202.46      191.40     13.35 o
  -3   4   7      202.22      182.18      8.78 o
  -2   4   7      412.63      442.30     15.28 o
  -1   4   7      248.04      242.94      8.48 o
   0   4   7     1003.67      966.48     20.83 o
   1   4   7     3762.00     3878.37     44.90 o
   2   4   7       40.85       34.74      2.34 o
   3   4   7      241.11      231.84      7.32 o
   4   4   7      148.89      141.55      7.61 o
   5   4   7      193.38      184.13     13.70 o
   6   4   7        0.21       -3.18      3.71 o
  -7   5   7        2.35       11.14     14.15 o
  -6   5   7        0.14       -1.59      8.67 o
  -5   5   7       29.26       35.96     13.89 o
  -4   5   7      221.12      220.65     10.83 o
  -3   5   7       99.31      110.38      5.91 o
  -2   5   7      946.45      975.45     18.75 o
  -1   5   7        5.77        3.88      2.14 o
   0   5   7      795.76      872.77     15.09 o
   1   5   7     1307.67     1336.31     19.30 o
   2   5   7       21.09       18.72      1.81 o
   3   5   7      513.89      495.15     10.67 o
   4   5   7       46.94       45.14      7.27 o
   5   5   7        7.62       14.32     13.52 o
   6   5   7       78.29       74.85     15.37 o
  -6   6   7        4.15       10.60     15.50 o
  -5   6   7      799.83      839.73     23.26 o
  -4   6   7       40.89       41.93      6.87 o
  -3   6   7      843.61      880.45     18.45 o
  -2   6   7       72.25       82.76      5.65 o
  -1   6   7        4.60        3.71      2.32 o
   0   6   7      443.20      490.15     10.63 o
   1   6   7       10.87        7.66      3.13 o
   2   6   7        4.46        4.15      2.68 o
   3   6   7      584.45      540.52     16.07 o
   4   6   7      106.63      113.54      7.83 o
   5   6   7      504.73      512.29     59.67 o
   6   6   7       82.99       81.39     11.37 o
  -6   7   7      246.41      213.16     15.97 o
  -5   7   7      227.34      274.22     16.51 o
  -4   7   7      195.58      227.91     14.20 o
  -3   7   7      142.65      142.14      7.86 o
  -2   7   7      350.33      355.79     10.39 o
  -1   7   7     1948.12     1937.69     26.51 o
   0   7   7     2006.22     1991.38     28.55 o
   1   7   7      341.55      291.70     10.80 o
   2   7   7        2.80        3.28      2.24 o
   3   7   7      351.64      323.09     12.98 o
   4   7   7       78.22       72.60      6.92 o
   5   7   7      643.03      620.16     54.79 o
   6   7   7        0.26        0.05      4.84 o
  -6   8   7      487.46      499.63     28.47 o
  -5   8   7      122.18      111.54     11.49 o
  -4   8   7       20.27       20.11      4.46 o
  -3   8   7       11.65        8.94      3.11 o
  -2   8   7        5.83        6.37      2.56 o
  -1   8   7       18.78       25.86      3.79 o
   0   8   7        3.25        6.65      2.66 o
   1   8   7      113.71      127.86      7.75 o
   2   8   7       32.60       38.30      3.86 o
   3   8   7      123.47      120.90      8.70 o
   4   8   7       11.94        3.66      4.18 o
   5   8   7       83.49       91.24     10.78 o
  -5   9   7       12.80       12.75      5.53 o
  -4   9   7       92.88       71.78      7.09 o
  -3   9   7      499.53      451.67     12.91 o
  -2   9   7      574.99      594.34     14.99 o
  -1   9   7     3533.04     3506.54     51.27 o
   0   9   7       36.04       35.92      5.74 o
   1   9   7     1515.58     1418.54     27.60 o
   2   9   7      310.86      330.72     13.32 o
   3   9   7      364.28      376.49     19.16 o
   4   9   7       50.45       48.22      6.33 o
   5   9   7      345.82      377.17     21.63 o
  -5  10   7      263.11      261.12     14.36 o
  -4  10   7        4.55       11.67      4.25 o
  -3  10   7      108.10      123.66      7.24 o
  -2  10   7      180.08      176.68      7.33 o
  -1  10   7      650.47      654.55     14.78 o
   0  10   7       10.45        7.51      3.68 o
   1  10   7       12.78       15.07      3.77 o
   2  10   7        5.93       19.53      3.71 o
   3  10   7       86.56       87.82      7.96 o
   4  10   7      137.85      186.51     14.25 o
   5  10   7      295.65      312.73     20.34 o
  -5  11   7        0.09       -3.36      4.39 o
  -4  11   7      270.03      278.04     14.29 o
  -3  11   7       13.24       15.70      4.04 o
  -2  11   7      215.54      212.74      8.39 o
  -1  11   7      178.51      177.63     10.29 o
   0  11   7       33.06       38.31      5.37 o
   1  11   7       70.54       72.70      6.18 o
   2  11   7        0.40        4.88      3.13 o
   3  11   7       38.73       47.91      6.83 o
   4  11   7       23.43       16.19      6.21 o
  -4  12   7        8.09        5.64      4.16 o
  -3  12   7      608.46      612.68     33.67 o
  -2  12   7       68.59       80.15      9.56 o
  -1  12   7      764.61      765.14     21.79 o
   0  12   7      109.63      106.91      8.21 o
   1  12   7        4.83        7.90      3.56 o
   2  12   7       14.14       10.45      4.12 o
   3  12   7        0.47        4.63      4.32 o
  -3  13   7      112.26      126.21     19.45 o
  -2  13   7        9.65       13.66      5.43 o
  -1  13   7      361.33      376.26     13.87 o
   0  13   7       73.88       82.85      6.87 o
   1  13   7      385.29      361.70     13.81 o
   2  13   7       28.75       23.77      5.18 o
   3  13   7      355.74      356.62     17.24 o
  -2  14   7       13.66       11.10      4.81 o
  -1  14   7        0.39        5.94      4.34 o
   0  14   7       56.33       61.10      8.99 o
   1  14   7      166.76      199.32     11.52 o
   2  14   7        6.86        7.51      4.38 o
  -6   0   8      269.52      269.99     23.43 o
  -4   0   8     2516.75     2349.86     63.91 o
  -2   0   8      548.29      638.13     25.10 o
   0   0   8      338.80      356.47     10.61 o
   2   0   8     3660.89     3631.65     45.42 o
   4   0   8       92.46      101.01      8.50 o
   6   0   8       59.78       62.46      7.91 o
  -7   1   8       77.80       81.74     10.27 o
  -6   1   8       16.82       12.77      8.10 o
  -5   1   8       70.41       69.77      8.38 o
  -4   1   8       10.88       20.34      5.01 o
  -3   1   8     1597.70     1487.72     33.92 o
  -2   1   8      197.58      208.66      9.97 o
  -1   1   8     3678.16     3750.29     49.87 o
   0   1   8       10.47       18.58      3.41 o
   1   1   8     2727.34     2726.77     22.28 o
   2   1   8     2947.78     3074.16     34.08 o
   3   1   8      705.96      684.54     15.10 o
   4   1   8       84.12       66.39      8.50 o
   5   1   8        0.00        1.45      2.71 o
   6   1   8       29.53       29.13      4.87 o
  -7   2   8        0.86        8.76      6.47 o
  -6   2   8        0.96       -1.15      4.23 o
  -5   2   8      247.10      268.71     15.34 o
  -4   2   8      180.79      198.30     12.24 o
  -3   2   8      714.59      709.27     15.54 o
  -2   2   8     3215.28     3381.35     70.96 o
  -1   2   8      273.03      305.66      8.71 o
   0   2   8      796.76      772.65     12.16 o
   1   2   8        4.92       10.50      1.28 o
   2   2   8       44.87       44.46      2.95 o
   3   2   8     3177.04     3231.78     37.70 o
   4   2   8        5.16        6.74      3.09 o
   5   2   8      825.06      889.29     22.04 o
   6   2   8       66.01       74.94      8.91 o
  -7   3   8        6.41        6.16      5.54 o
  -6   3   8      573.61      606.61     25.44 o
  -5   3   8      159.78      176.84     12.84 o
  -4   3   8       18.02       21.96      5.10 o
  -3   3   8      783.58      744.78     15.88 o
  -2   3   8       42.47       47.14      3.74 o
  -1   3   8      141.73      128.32      5.85 o
   0   3   8      168.84      160.32      5.47 o
   1   3   8      994.77      981.43     15.35 o
   2   3   8      922.44      976.00     21.01 o
   3   3   8      164.65      167.82      6.40 o
   4   3   8     2732.61     2613.58     51.46 o
   5   3   8        0.09       -2.34      4.61 o
   6   3   8      350.84      343.84     18.93 o
  -7   4   8       19.35       14.94      5.77 o
  -6   4   8       61.64       71.44      9.17 o
  -5   4   8       29.15       32.21      6.02 o
  -4   4   8      168.12      160.62     11.27 o
  -3   4   8       54.39       49.20      4.26 o
  -2   4   8      212.93      207.63      7.08 o
  -1   4   8        0.43        4.37      1.88 o
   0   4   8      850.42      862.17     12.57 o
   1   4   8      814.04      757.17     11.93 o
   2   4   8      196.50      176.60      5.80 o
   3   4   8       58.42       51.12      3.82 o
   4   4   8       24.80       24.15      3.86 o
   5   4   8      613.55      594.94     24.02 o
   6   4   8        1.47        8.35      5.33 o
  -6   5   8       14.66        9.48      5.07 o
  -5   5   8      211.86      202.12     13.89 o
  -4   5   8       22.16       32.91      6.18 o
  -3   5   8      146.49      127.97      8.47 o
  -2   5   8        2.40        4.53      2.44 o
  -1   5   8     4475.94     4406.02     44.72 o
   0   5   8       45.02       65.73      4.43 o
   1   5   8     5893.58     5829.30     57.90 o
   2   5   8      491.95      495.68     11.23 o
   3   5   8      187.35      179.52      9.11 o
   4   5   8        2.10        0.91      3.28 o
   5   5   8       31.25       36.10     11.38 o
   6   5   8       18.93       19.16     11.70 o
  -6   6   8      346.40      409.06     27.32 o
  -5   6   8        9.63       23.41      7.20 o
  -4   6   8      414.42      461.04     33.32 o
  -3   6   8      283.64      272.52     12.21 o
  -2   6   8      985.40      936.60     19.75 o
  -1   6   8        2.59        5.08      2.37 o
   0   6   8     1428.48     1480.53     22.17 o
   1   6   8        1.92        0.55      0.88 o
   2   6   8      743.71      736.92     20.66 o
   3   6   8     1041.84     1023.93     22.97 o
   4   6   8       70.11       69.30      6.43 o
   5   6   8       11.99        4.53      4.98 o
   6   6   8        3.02       -2.14      4.99 o
  -6   7   8      186.18      203.61     15.89 o
  -5   7   8      270.15      274.36     13.85 o
  -4   7   8       36.43       40.75      8.43 o
  -3   7   8     2580.37     2628.46     38.26 o
  -2   7   8      189.48      197.84      8.00 o
  -1   7   8     1269.04     1245.54     26.12 o
   0   7   8      154.88      166.68      7.39 o
   1   7   8      472.46      489.81     14.32 o
   2   7   8      129.60      141.05      7.58 o
   3   7   8      976.83      916.46     22.52 o
   4   7   8      889.13      928.80     23.80 o
   5   7   8       15.05        4.35      4.95 o
  -6   8   8        6.59       14.12      7.01 o
  -5   8   8        9.05        4.46      8.04 o
  -4   8   8       12.16       24.84      6.33 o
  -3   8   8      350.08      324.70     12.42 o
  -2   8   8       25.86       16.83      4.28 o
  -1   8   8      208.78      197.02      8.34 o
   0   8   8       47.38       45.13      5.02 o
   1   8   8      786.01      760.22     19.10 o
   2   8   8      136.07      123.45      6.73 o
   3   8   8     1894.52     1929.47     35.61 o
   4   8   8       35.60       38.41      5.81 o
   5   8   8      289.64      261.99     17.66 o
  -5   9   8       15.78       21.48      8.49 o
  -4   9   8        2.74        8.80      5.18 o
  -3   9   8       54.72       61.33      7.40 o
  -2   9   8       93.44      109.80      7.53 o
  -1   9   8      155.77      167.06      8.38 o
   0   9   8       13.47       14.90      5.15 o
   1   9   8       82.31       97.74      7.45 o
   2   9   8      140.71      148.17      7.66 o
   3   9   8       29.13       39.05      5.92 o
   4   9   8      151.27      136.19      9.66 o
   5   9   8        1.97       21.12     16.33 o
  -5  10   8      201.82      222.14     16.74 o
  -4  10   8       87.96       78.73      7.61 o
  -3  10   8       20.87       22.35      3.71 o
  -2  10   8       38.65       32.77      4.22 o
  -1  10   8      450.92      455.12     13.86 o
   0  10   8        8.51        8.45      4.47 o
   1  10   8      724.36      689.32     19.67 o
   2  10   8        5.36        4.86      2.94 o
   3  10   8       66.63       84.49      8.10 o
   4  10   8        0.08        5.50      4.30 o
  -4  11   8       25.40       19.56      5.18 o
  -3  11   8      243.69      238.29     10.67 o
  -2  11   8       11.96       17.04      4.60 o
  -1  11   8     1650.96     1648.78     32.47 o
   0  11   8       62.32       72.02      6.87 o
   1  11   8     1315.44     1319.15     35.96 o
   2  11   8      168.64      167.94     14.91 o
   3  11   8      115.15      124.68      9.89 o
   4  11   8      133.23      169.19     11.82 o
  -4  12   8      181.68      190.37     12.40 o
  -3  12   8       17.11       24.11      7.56 o
  -2  12   8      912.69      868.20     23.52 o
  -1  12   8      262.63      244.87     12.55 o
   0  12   8      617.24      564.50     19.08 o
   1  12   8      102.56       97.82      7.34 o
   2  12   8       27.99       29.17      5.36 o
   3  12   8      196.78      203.63     16.87 o
  -3  13   8        8.39        0.30      5.85 o
  -2  13   8       70.20       71.22      9.90 o
  -1  13   8        7.64        9.78      3.69 o
   0  13   8      132.78      138.46      8.82 o
   1  13   8       67.34       73.09      6.71 o
   2  13   8       84.62      110.99      9.83 o
  -2  14   8        0.12        5.43      6.81 o
  -1  14   8        1.88       -0.47      4.02 o
   0  14   8       56.04       54.62      6.80 o
   1  14   8      274.09      317.57     13.66 o
  -7   0   9        8.05       10.48      8.36 o
  -5   0   9      440.18      476.11     29.17 o
  -3   0   9       45.05       48.01      8.56 o
  -1   0   9      704.74      671.66     24.01 o
   1   0   9     2921.96     2888.54     31.26 o
   3   0   9      298.37      301.91     18.50 o
   5   0   9      136.42      140.09     11.05 o
  -7   1   9       18.20       23.50      6.76 o
  -6   1   9       11.64       -0.05      8.39 o
  -5   1   9        0.12        1.92      4.57 o
  -4   1   9       94.67      112.25      9.40 o
  -3   1   9        2.97        2.54      1.53 o
  -2   1   9     6267.44     6407.60     83.97 o
  -1   1   9     1597.39     1604.44     31.09 o
   0   1   9     2888.76     2757.75     38.92 o
   1   1   9        7.85       12.45      1.41 o
   2   1   9        3.76        1.58      0.74 o
   3   1   9       68.11       66.59      5.58 o
   4   1   9      645.88      645.47     17.61 o
   5   1   9       85.26       91.96      6.63 o
   6   1   9       74.29       68.56      7.07 o
  -7   2   9      235.67      212.99     16.43 o
  -6   2   9      691.83      728.87     28.15 o
  -5   2   9        4.99        6.81      4.33 o
  -4   2   9     1620.21     1619.67     37.51 o
  -3   2   9      209.41      202.56     11.07 o
  -2   2   9     3322.34     3277.01     38.83 o
  -1   2   9      945.53      964.48     17.21 o
   0   2   9        5.84        4.61      1.97 o
   1   2   9      580.88      615.94      9.17 o
   2   2   9       46.71       40.61      3.68 o
   3   2   9        1.83        5.22      2.25 o
   4   2   9       31.03       34.22      4.70 o
   5   2   9       13.91       16.33      3.69 o
   6   2   9       82.64       79.22      7.74 o
  -7   3   9       51.55       55.78      8.99 o
  -6   3   9      265.27      276.42     33.38 o
  -5   3   9      146.00      162.33     12.66 o
  -4   3   9        8.82       10.21      4.41 o
  -3   3   9      190.30      187.09      7.08 o
  -2   3   9      266.21      261.93     11.65 o
  -1   3   9      374.18      358.21     11.54 o
   0   3   9      162.06      158.91      5.72 o
   1   3   9       22.86       20.14      1.70 o
   2   3   9       16.13       21.56      3.84 o
   3   3   9      392.31      411.01     10.38 o
   4   3   9       65.94       77.78      6.57 o
   5   3   9      211.26      200.23     13.79 o
   6   3   9       96.73      102.95     22.56 o
  -6   4   9      128.28      137.48     12.64 o
  -5   4   9        3.65        2.46      5.46 o
  -4   4   9     1033.28     1039.84     29.83 o
  -3   4   9      553.59      543.10     13.16 o
  -2   4   9     1024.88      970.01     18.69 o
  -1   4   9      128.82      138.23      5.90 o
   0   4   9      394.07      423.02      9.80 o
   1   4   9      149.64      144.08     11.30 o
   2   4   9       28.70       30.76      3.80 o
   3   4   9     1397.21     1330.24     20.14 o
   4   4   9      302.34      302.58     16.30 o
   5   4   9      219.39      219.30     15.59 o
   6   4   9       39.64       39.53      8.06 o
  -6   5   9       54.67       55.31      8.99 o
  -5   5   9       18.25       18.18      6.88 o
  -4   5   9      248.68      211.92     13.75 o
  -3   5   9       24.09       29.88      3.59 o
  -2   5   9      100.60       95.80      5.35 o
  -1   5   9        7.88       13.96      2.82 o
   0   5   9      426.77      391.78      8.88 o
   1   5   9       59.72       62.89      3.23 o
   2   5   9      415.65      386.18     15.13 o
   3   5   9      721.89      710.25     18.45 o
   4   5   9       19.36       20.25      6.63 o
   5   5   9      151.27      142.57     12.30 o
   6   5   9        0.01       -3.59      4.03 o
  -6   6   9      220.62      254.65     17.36 o
  -5   6   9       94.55      116.21     15.41 o
  -4   6   9      150.54      150.52     11.82 o
  -3   6   9      331.53      316.23     11.20 o
  -2   6   9        2.16        4.09      2.81 o
  -1   6   9      389.76      356.38     10.49 o
   0   6   9      645.62      695.18     14.89 o
   1   6   9      545.51      546.43     13.79 o
   2   6   9       60.15       65.61      8.25 o
   3   6   9     1147.65     1172.76     25.31 o
   4   6   9        1.24        0.16      3.65 o
   5   6   9      161.70      174.51     13.94 o
  -6   7   9       63.18       77.38     20.19 o
  -5   7   9      164.88      191.12     14.60 o
  -4   7   9        0.37        4.95      5.52 o
  -3   7   9      169.56      196.89     15.29 o
  -2   7   9      169.20      167.42      7.72 o
  -1   7   9        2.36        5.35      2.77 o
   0   7   9      611.82      596.54     14.43 o
   1   7   9      294.97      316.04     11.77 o
   2   7   9      295.42      323.26     11.72 o
   3   7   9       82.65       93.37      7.48 o
   4   7   9       12.55       17.71      5.86 o
   5   7   9      424.70      445.49     22.71 o
  -6   8   9      290.18      297.28     19.90 o
  -5   8   9       41.54       36.75      5.78 o
  -4   8   9      992.52     1043.46     33.11 o
  -3   8   9       26.94       19.92      3.45 o
  -2   8   9      208.89      206.22      8.80 o
  -1   8   9       10.01       11.22      2.89 o
   0   8   9       43.64       41.30      5.29 o
   1   8   9      111.88      106.37      7.38 o
   2   8   9       58.43       68.34      5.37 o
   3   8   9        0.10        1.28      4.90 o
   4   8   9      206.53      218.65     14.39 o
   5   8   9        0.06        4.32      5.70 o
  -5   9   9      104.66       95.41     10.80 o
  -4   9   9      170.18      189.14     14.58 o
  -3   9   9       59.01       61.88      5.86 o
  -2   9   9      416.27      442.54     13.36 o
  -1   9   9       33.98       39.59      4.60 o
   0   9   9       96.37       92.19      8.60 o
   1   9   9       21.66       15.86      4.85 o
   2   9   9       37.45       38.81      5.61 o
   3   9   9        2.46       -0.73      3.82 o
   4   9   9       15.30       10.66      3.83 o
  -5  10   9        5.99       16.32      6.69 o
  -4  10   9       35.68       24.79      5.77 o
  -3  10   9       30.75       29.96      5.42 o
  -2  10   9        7.91        9.94      2.95 o
  -1  10   9       94.44       91.25      6.60 o
   0  10   9       48.71       54.94      6.29 o
   1  10   9       31.68       28.01      4.73 o
   2  10   9       62.16       65.29      8.73 o
   3  10   9      278.68      295.25     14.54 o
   4  10   9       25.97       36.65      5.98 o
  -4  11   9      374.90      423.65     22.93 o
  -3  11   9        0.35        5.21      4.09 o
  -2  11   9      403.80      437.86     14.39 o
  -1  11   9      114.71      114.91      8.68 o
   0  11   9      469.19      423.53     21.54 o
   1  11   9      260.76      245.01     11.11 o
   2  11   9      504.41      473.87     24.44 o
   3  11   9       51.67       61.05      7.82 o
   4  11   9       44.85       50.16      7.07 o
  -4  12   9      248.85      245.45     14.15 o
  -3  12   9      370.02      349.19     20.96 o
  -2  12   9        1.99        9.73      3.87 o
  -1  12   9      153.46      158.34     10.52 o
   0  12   9       78.02       85.07      8.21 o
   1  12   9       72.91       75.94      6.83 o
   2  12   9       33.21       35.92      6.45 o
   3  12   9      244.21      261.36     14.84 o
  -3  13   9       13.39       27.98      8.01 o
  -2  13   9       24.12       13.25      5.10 o
  -1  13   9        4.15        7.11      3.93 o
   0  13   9       21.57       25.79      4.99 o
   1  13   9        7.06        2.66      3.15 o
   2  13   9      261.40      251.22     14.57 o
  -1  14   9        0.64        0.63      4.47 o
   0  14   9       24.49       24.51      6.31 o
   1  14   9        5.54        5.42      4.17 o
  -6   0  10      657.61      654.06     37.98 o
  -4   0  10      392.94      358.64     23.98 o
  -2   0  10       54.18       49.26      7.69 o
   0   0  10      150.65      134.97      7.25 o
   2   0  10     1569.07     1421.46     55.91 o
   4   0  10     3143.68     2933.20     75.48 o
   6   0  10      223.29      243.90     19.06 o
  -7   1  10       12.69        5.94      5.51 o
  -6   1  10        4.30        4.01     10.62 o
  -5   1  10      317.53      356.01     18.30 o
  -4   1  10      734.28      725.17     24.34 o
  -3   1  10       32.67       38.84      3.71 o
  -2   1  10     4322.77     4501.59     81.80 o
  -1   1  10     3063.23     3094.62     49.48 o
   0   1  10      975.11      991.73     16.97 o
   1   1  10      635.41      598.48      8.82 o
   2   1  10      260.29      259.33     11.55 o
   3   1  10      307.55      293.78     14.35 o
   4   1  10       88.14       74.81      6.37 o
   5   1  10     1367.98     1308.03     55.19 o
   6   1  10       28.67       16.24      4.78 o
  -7   2  10       60.19       62.21      9.91 o
  -6   2  10      302.39      289.81     26.31 o
  -5   2  10      105.94      111.32     10.60 o
  -4   2  10       38.88       41.15      7.24 o
  -3   2  10       32.99       33.96      3.49 o
  -2   2  10      661.03      681.43     15.26 o
  -1   2  10      943.20      938.21     17.61 o
   0   2  10        3.59        7.27      2.02 o
   1   2  10      124.21      133.06      4.31 o
   2   2  10      318.85      283.40     10.25 o
   3   2  10        0.88        5.36      3.29 o
   4   2  10      118.35      114.29      7.67 o
   5   2  10       18.49        8.72     11.14 o
   6   2  10       76.25       70.98      7.62 o
  -6   3  10      657.43      691.38     50.66 o
  -5   3  10        0.15        1.75      5.04 o
  -4   3  10     1538.77     1538.48     37.55 o
  -3   3  10       43.02       48.48      4.49 o
  -2   3  10      611.67      569.37     13.93 o
  -1   3  10       24.22       25.58      3.20 o
   0   3  10     4678.52     4506.18     50.84 o
   1   3  10        0.07        1.76      1.24 o
   2   3  10     1400.31     1382.41     38.28 o
   3   3  10       22.39       16.87      3.24 o
   4   3  10      425.54      413.31     15.04 o
   5   3  10       84.28       74.04     11.09 o
   6   3  10       71.40       65.89      9.01 o
  -6   4  10        4.56       -0.49      5.17 o
  -5   4  10       23.01       27.04      6.13 o
  -4   4  10       49.14       49.52     19.36 o
  -3   4  10      784.69      800.35     17.09 o
  -2   4  10        7.24       11.40      3.51 o
  -1   4  10      256.70      281.99      8.63 o
   0   4  10     1355.10     1409.21     20.04 o
   1   4  10       29.95       29.99      2.38 o
   2   4  10     1306.66     1295.35     22.81 o
   3   4  10      641.05      644.91     13.72 o
   4   4  10       50.70       40.88     12.39 o
   5   4  10        5.26        9.62      5.69 o
   6   4  10        0.38        2.05      6.54 o
  -6   5  10       53.45       57.56      9.05 o
  -5   5  10       61.15       65.08      8.66 o
  -4   5  10       11.44        9.23      5.01 o
  -3   5  10      151.62      142.00      7.36 o
  -2   5  10      354.46      336.43     12.93 o
  -1   5  10       25.25       23.31      3.23 o
   0   5  10      260.80      260.19      8.28 o
   1   5  10      435.96      412.09     10.58 o
   2   5  10       49.84       49.64      4.30 o
   3   5  10     1456.26     1454.11     28.05 o
   4   5  10      155.29      145.77     19.31 o
   5   5  10      179.49      176.07     14.18 o
  -6   6  10       55.37       71.37     10.89 o
  -5   6  10       22.59       12.77     13.96 o
  -4   6  10       12.52       17.84     12.80 o
  -3   6  10       23.75       21.86      3.12 o
  -2   6  10       98.51      116.01      6.33 o
  -1   6  10       31.66       32.09      3.83 o
   0   6  10      977.18      940.04     18.06 o
   1   6  10       54.55       64.63      3.22 o
   2   6  10     1242.68     1194.35     32.40 o
   3   6  10      178.90      189.86     10.23 o
   4   6  10      427.99      440.79     28.56 o
   5   6  10        0.35        0.98      4.39 o
  -6   7  10       89.79      105.63     11.91 o
  -5   7  10        3.09        8.79      5.18 o
  -4   7  10      151.35      158.61     10.43 o
  -3   7  10      132.76      135.53      9.36 o
  -2   7  10     1246.51     1215.07     21.73 o
  -1   7  10      178.19      169.11      7.93 o
   0   7  10      421.84      404.84     12.07 o
   1   7  10       35.82       41.59      4.88 o
   2   7  10       33.98       34.90      7.24 o
   3   7  10        6.09        7.56      4.10 o
   4   7  10       69.59       80.51     14.21 o
   5   7  10       95.90      129.01     12.86 o
  -5   8  10       88.11       78.59     10.41 o
  -4   8  10       82.04       90.70     10.55 o
  -3   8  10      104.33       97.44      6.31 o
  -2   8  10      159.24      165.15      8.20 o
  -1   8  10      897.31      895.07     18.92 o
   0   8  10      116.22      114.75      8.05 o
   1   8  10      103.36      105.42      7.53 o
   2   8  10      122.29       96.12      9.91 o
   3   8  10       54.51       49.87      7.68 o
   4   8  10      353.95      344.07     15.29 o
   5   8  10      114.50      104.92     12.06 o
  -5   9  10        0.62       -7.99      6.21 o
  -4   9  10      308.28      335.59     19.61 o
  -3   9  10        2.75        4.12      3.55 o
  -2   9  10     3063.40     3116.34     46.87 o
  -1   9  10        0.16        0.89      3.01 o
   0   9  10     1367.58     1275.68     27.41 o
   1   9  10      564.56      482.51     16.30 o
   2   9  10      137.53      127.94      9.65 o
   3   9  10       66.30       65.80      7.10 o
   4   9  10      231.47      251.49     13.66 o
  -5  10  10       10.35        6.59     13.48 o
  -4  10  10      147.79      119.13     11.43 o
  -3  10  10       89.57       86.21      8.05 o
  -2  10  10      158.29      144.07      8.25 o
  -1  10  10       36.19       32.69      4.88 o
   0  10  10      179.84      192.00     10.72 o
   1  10  10        0.56        2.34      3.73 o
   2  10  10      345.68      323.78     14.91 o
   3  10  10       55.78       61.18     10.20 o
   4  10  10      406.56      451.36     18.86 o
  -4  11  10       30.76       36.83      9.01 o
  -3  11  10        9.55       19.01      6.10 o
  -2  11  10      147.41      149.40      8.92 o
  -1  11  10       12.41       11.13      3.93 o
   0  11  10       10.70       10.33      4.28 o
   1  11  10      235.36      248.28     12.69 o
   2  11  10      223.57      205.77     12.43 o
   3  11  10      291.38      321.54     15.91 o
  -3  12  10       49.84       57.68      9.75 o
  -2  12  10        8.44       15.14      4.24 o
  -1  12  10        0.02        5.06      5.00 o
   0  12  10      165.40      149.26     10.33 o
   1  12  10        9.11        9.69      3.58 o
   2  12  10      503.03      475.64     19.33 o
   3  12  10       18.73       26.59      6.29 o
  -2  13  10       57.04       61.01     12.73 o
  -1  13  10        9.36        3.59      3.65 o
   0  13  10      515.06      520.33     24.76 o
   1  13  10        0.09       -2.41      3.80 o
   2  13  10       79.61       91.12     10.26 o
  -5   0  11        3.53        7.91      5.11 o
  -3   0  11       78.87       83.45     11.67 o
  -1   0  11        0.42        1.11      3.95 o
   1   0  11     1465.28     1588.47     27.92 o
   3   0  11      298.40      326.30     20.16 o
   5   0  11      113.89      102.08     11.11 o
  -6   1  11      130.82      159.17     14.04 o
  -5   1  11       19.86       20.79      5.54 o
  -4   1  11       18.21       19.82      6.45 o
  -3   1  11        1.04       -0.32      1.91 o
  -2   1  11       92.63       86.41      7.36 o
  -1   1  11       91.46       77.97      7.56 o
   0   1  11       42.73       50.27      3.49 o
   1   1  11     1407.43     1467.59     20.47 o
   2   1  11        7.88       16.52      4.44 o
   3   1  11      119.01      125.49      7.77 o
   4   1  11      153.84      156.48      9.23 o
   5   1  11        4.09        1.71      2.76 o
   6   1  11      342.12      374.37     16.67 o
  -6   2  11        6.44        9.31      5.97 o
  -5   2  11        8.79        8.70      4.42 o
  -4   2  11      139.26      156.68     11.59 o
  -3   2  11        4.64        5.54      2.12 o
  -2   2  11      330.35      301.59     10.30 o
  -1   2  11       46.56       52.70      4.47 o
   0   2  11     1052.19     1003.13     17.41 o
   1   2  11        8.07        7.23      1.61 o
   2   2  11      347.87      330.29     11.60 o
   3   2  11      106.34       92.22      6.74 o
   4   2  11      482.76      445.67     15.27 o
   5   2  11      244.44      219.99     14.97 o
   6   2  11       32.52       24.08      5.17 o
  -6   3  11        1.31        3.54      5.50 o
  -5   3  11      154.69      160.80     12.92 o
  -4   3  11      497.32      457.94     43.09 o
  -3   3  11       55.12       59.61      4.76 o
  -2   3  11      357.51      350.29     17.38 o
  -1   3  11      337.27      332.06     11.05 o
   0   3  11      102.45      110.75      5.54 o
   1   3  11      656.44      653.42     10.40 o
   2   3  11      175.65      176.42      8.43 o
   3   3  11      381.32      374.42     12.86 o
   4   3  11       26.48       26.97     12.22 o
   5   3  11       16.10        7.39      4.99 o
  -6   4  11       91.17       99.53     13.52 o
  -5   4  11       16.52       15.33     10.47 o
  -4   4  11      302.52      308.44     16.72 o
  -3   4  11      112.47      116.66      7.52 o
  -2   4  11     1017.00      973.40     19.93 o
  -1   4  11      104.20      125.89      6.07 o
   0   4  11      905.11      922.61     16.04 o
   1   4  11        4.07        4.10      1.37 o
   2   4  11     1889.23     1943.70     30.38 o
   3   4  11      973.12      982.45     29.81 o
   4   4  11      533.88      525.55     25.60 o
   5   4  11      381.30      365.81     19.96 o
  -6   5  11      211.88      247.54     17.50 o
  -5   5  11       24.88       30.76     13.29 o
  -4   5  11       91.73      102.36     20.16 o
  -3   5  11        5.42        2.36      2.50 o
  -2   5  11       16.65       18.01      3.28 o
  -1   5  11       59.38       65.31      4.65 o
   0   5  11      160.46      172.96      8.75 o
   1   5  11       31.03       34.23      2.68 o
   2   5  11     1869.45     1908.83     49.66 o
   3   5  11       16.21       20.02      4.24 o
   4   5  11      902.95      904.00     30.75 o
   5   5  11        2.97       -1.25      4.70 o
  -6   6  11       10.21        8.01      5.60 o
  -5   6  11       91.76       87.45     10.68 o
  -4   6  11      280.68      266.07     16.05 o
  -3   6  11       81.23       90.71      6.41 o
  -2   6  11      355.99      375.13     14.12 o
  -1   6  11       11.14       15.09      2.85 o
   0   6  11        6.05        7.19      3.38 o
   1   6  11       60.41       60.76      4.57 o
   2   6  11      277.86      279.01     15.54 o
   3   6  11      360.23      345.27     20.88 o
   4   6  11       77.58       77.88     10.03 o
   5   6  11      226.07      192.52     15.19 o
  -6   7  11       39.36       42.86     13.74 o
  -5   7  11        6.40        4.95      4.96 o
  -4   7  11      348.30      340.13     18.66 o
  -3   7  11        0.41        6.34      4.18 o
  -2   7  11       23.70       26.93      3.69 o
  -1   7  11      332.81      324.70     11.06 o
   0   7  11        0.13        1.77      2.48 o
   1   7  11      211.82      212.08     13.48 o
   2   7  11       62.65       82.50      9.66 o
   3   7  11      151.05      147.25      9.59 o
   4   7  11      126.78      148.84     13.39 o
   5   7  11       35.86       35.69      7.81 o
  -5   8  11       35.18       38.45      8.46 o
  -4   8  11      167.77      197.34     12.15 o
  -3   8  11      103.80      105.02      8.35 o
  -2   8  11      573.83      580.35     15.44 o
  -1   8  11        6.07        7.13      2.86 o
   0   8  11      704.19      629.40     16.30 o
   1   8  11        8.45        6.67      3.44 o
   2   8  11      629.70      630.39     25.09 o
   3   8  11        0.15        0.68      3.52 o
   4   8  11      188.42      187.28     15.25 o
  -5   9  11        2.42        2.29      9.17 o
  -4   9  11        4.11        2.51      3.41 o
  -3   9  11       23.69       24.16      7.44 o
  -2   9  11      647.30      664.28     18.80 o
  -1   9  11      152.98      152.06     11.91 o
   0   9  11       40.14       46.25      5.98 o
   1   9  11      132.71      107.66      8.02 o
   2   9  11       38.04       48.57      9.16 o
   3   9  11       33.13       30.25      5.83 o
   4   9  11      108.51      145.50     22.90 o
  -4  10  11       17.13       23.87      5.69 o
  -3  10  11       12.97       22.09      5.35 o
  -2  10  11      160.60      147.94      8.56 o
  -1  10  11        0.23       -6.95      3.48 o
   0  10  11      192.26      185.97     10.95 o
   1  10  11        0.31        4.29      3.55 o
   2  10  11      329.63      351.35     19.95 o
   3  10  11       31.26       26.88      5.39 o
  -4  11  11       80.43       77.82     10.76 o
  -3  11  11       21.62       19.70      5.25 o
  -2  11  11       92.99       96.16      7.39 o
  -1  11  11        5.66        9.25      4.17 o
   0  11  11       51.34       57.15      7.65 o
   1  11  11       46.19       36.61      5.77 o
   2  11  11       23.32       13.11      4.90 o
   3  11  11       86.94       72.02      8.17 o
  -3  12  11       61.15       54.94     10.35 o
  -2  12  11       70.41       67.60      6.71 o
  -1  12  11        4.42       11.77      4.04 o
   0  12  11        0.56       -2.21      3.85 o
   1  12  11       40.81       37.35      6.29 o
   2  12  11       81.58       88.35      8.99 o
  -2  13  11      396.36      395.73     17.27 o
  -1  13  11        5.05        3.75      4.15 o
   0  13  11      261.54      283.89     14.94 o
   1  13  11       55.60       51.92      7.38 o
  -6   0  12      211.41      212.83     22.47 o
  -4   0  12     1335.81     1375.62     50.94 o
  -2   0  12      336.27      284.64     18.94 o
   0   0  12     1098.32     1056.42     23.59 o
   2   0  12      556.52      620.42     27.92 o
   4   0  12      279.14      285.54     15.66 o
  -6   1  12       68.46       73.72     14.41 o
  -5   1  12        2.86       -2.05      3.94 o
  -4   1  12        9.05       10.35      4.41 o
  -3   1  12        1.38        0.84      2.43 o
  -2   1  12      889.33      911.20     24.61 o
  -1   1  12      325.99      339.09     13.14 o
   0   1  12      172.55      170.21      6.35 o
   1   1  12        2.35        6.55      2.12 o
   2   1  12      682.50      758.21     21.88 o
   3   1  12      214.67      215.67     10.36 o
   4   1  12      258.80      259.50     11.97 o
   5   1  12       14.19       11.35      5.69 o
  -6   2  12        3.27       26.90      7.92 o
  -5   2  12        2.07       -4.02      4.12 o
  -4   2  12       27.83       30.07      6.23 o
  -3   2  12       35.56       34.38      4.01 o
  -2   2  12      566.69      546.57     14.50 o
  -1   2  12       15.14       18.49      3.30 o
   0   2  12      230.62      218.43      6.64 o
   1   2  12     1115.89     1172.09     15.53 o
   2   2  12      283.63      290.06     11.67 o
   3   2  12       70.39       78.96      6.42 o
   4   2  12       71.42       58.04      6.20 o
   5   2  12       14.14        4.95      4.94 o
  -6   3  12       39.72       45.63      9.05 o
  -5   3  12       11.77       10.16      5.02 o
  -4   3  12      115.70       91.72     13.14 o
  -3   3  12        0.30       -1.74      2.07 o
  -2   3  12      161.04      157.88      7.90 o
  -1   3  12        6.33       12.18      3.82 o
   0   3  12     1291.36     1220.73     19.10 o
   1   3  12       53.79       54.72      3.13 o
   2   3  12     1219.93     1144.67     64.03 o
   3   3  12      152.95      130.81      7.97 o
   4   3  12      966.66      952.62     37.90 o
   5   3  12       44.76       30.93      7.06 o
  -6   4  12       32.53       35.14      7.41 o
  -5   4  12       15.44       13.00      6.05 o
  -4   4  12      292.85      272.96     15.95 o
  -3   4  12      251.66      250.16     10.02 o
  -2   4  12     1068.78     1071.15     25.44 o
  -1   4  12      907.78      900.45     17.06 o
   0   4  12       38.90       39.83      3.77 o
   1   4  12      317.37      301.46      9.44 o
   2   4  12       94.34      101.90      6.82 o
   3   4  12        9.19        6.62      4.28 o
   4   4  12       66.93       66.75      8.95 o
   5   4  12        6.00        6.45      5.04 o
  -6   5  12       62.41       80.40     14.84 o
  -5   5  12        0.24        4.06      5.41 o
  -4   5  12       62.04       56.84     11.15 o
  -3   5  12      148.64      138.68      9.38 o
  -2   5  12       19.19       16.00      4.61 o
  -1   5  12        0.21        0.50      2.55 o
   0   5  12       20.26       15.06      2.74 o
   1   5  12       28.12       35.48      4.76 o
   2   5  12      927.24      875.43     28.22 o
   3   5  12       68.78       89.02      9.92 o
   4   5  12       86.10       79.56      9.61 o
   5   5  12        1.14       -0.45      4.88 o
  -6   6  12      138.89      159.90     22.78 o
  -5   6  12        7.75        2.22      7.40 o
  -4   6  12      731.62      750.82     38.23 o
  -3   6  12       55.17       47.73     13.31 o
  -2   6  12     1674.57     1618.46     25.69 o
  -1   6  12      197.77      194.40     13.16 o
   0   6  12     1634.51     1605.34     24.40 o
   1   6  12       11.84        5.64      5.36 o
   2   6  12      276.36      296.17     16.64 o
   3   6  12      222.34      244.46     11.98 o
   4   6  12      145.92      147.26     13.45 o
   5   6  12        0.57       -5.15      5.37 o
  -5   7  12       22.27       36.75      8.12 o
  -4   7  12      229.45      215.43     15.18 o
  -3   7  12        1.72        2.70      3.65 o
  -2   7  12       56.09       63.42      5.30 o
  -1   7  12      870.81      860.08     18.20 o
   0   7  12      342.91      346.60     17.62 o
   1   7  12       12.57        5.96      5.79 o
   2   7  12       45.94       59.29      8.64 o
   3   7  12       11.93       12.95      4.23 o
   4   7  12      344.81      370.79     24.15 o
  -5   8  12        0.59       -7.57     11.25 o
  -4   8  12      190.59      201.24     15.05 o
  -3   8  12      104.60       95.84      7.07 o
  -2   8  12      163.73      175.54      7.83 o
  -1   8  12       20.27       20.44      3.28 o
   0   8  12      347.35      341.52     12.05 o
   1   8  12       19.75       14.82      5.51 o
   2   8  12       54.45       56.95     15.08 o
   3   8  12       55.53       52.34      6.70 o
   4   8  12       33.36       36.06     13.15 o
  -5   9  12       15.78       18.82     12.57 o
  -4   9  12        7.17       14.90      4.92 o
  -3   9  12       68.37       63.36      7.38 o
  -2   9  12      828.50      819.27     22.34 o
  -1   9  12        6.94        9.92      3.24 o
   0   9  12      578.24      573.76     18.72 o
   1   9  12       78.81       88.79      7.74 o
   2   9  12      561.71      582.47     25.38 o
   3   9  12       49.93       56.83     10.64 o
   4   9  12      865.16      886.72     34.64 o
  -4  10  12      222.37      222.11     13.26 o
  -3  10  12        0.01        6.22      4.13 o
  -2  10  12      397.75      406.86     19.05 o
  -1  10  12        6.66        3.97      3.38 o
   0  10  12      158.28      168.92     10.82 o
   1  10  12       93.25       84.72      7.74 o
   2  10  12        6.80        8.88      4.51 o
   3  10  12       69.86       65.68      7.67 o
  -3  11  12       90.84       70.85      8.06 o
  -2  11  12        4.50       13.39      4.11 o
  -1  11  12        0.11       -2.79      4.66 o
   0  11  12        3.20        9.57      4.79 o
   1  11  12        5.68        8.72     11.18 o
   2  11  12       13.22       17.19      5.25 o
  -3  12  12       16.78       15.66      4.85 o
  -2  12  12     1125.32     1139.76     25.92 o
  -1  12  12      262.13      264.84     14.90 o
   0  12  12      277.81      275.97     17.15 o
   1  12  12       39.68       35.61      7.70 o
   2  12  12      189.36      211.88     13.71 o
  -1  13  12        2.46        1.70      5.53 o
   0  13  12      383.21      394.03     17.72 o
  -5   0  13       28.03       29.22      9.10 o
  -3   0  13        0.64       -0.71      5.47 o
  -1   0  13       33.09       45.82      7.78 o
   1   0  13      547.81      551.77     16.09 o
   3   0  13        0.26        1.63      4.94 o
   5   0  13       16.43       13.97      6.06 o
  -6   1  13        1.02        1.20      5.77 o
  -5   1  13       85.04      116.08     11.74 o
  -4   1  13       34.13       43.00      7.30 o
  -3   1  13       28.84       32.66      3.99 o
  -2   1  13      633.07      636.00     29.58 o
  -1   1  13       22.08       23.47      4.25 o
   0   1  13      684.32      694.48     13.68 o
   1   1  13        7.00        8.38      2.04 o
   2   1  13      366.91      358.03     15.34 o
   3   1  13       58.69       59.86      6.16 o
   4   1  13      107.54      118.33      8.61 o
   5   1  13        0.98       -5.55      4.37 o
  -6   2  13      123.09      146.43     13.81 o
  -5   2  13       16.90       27.30      6.77 o
  -4   2  13      401.94      378.74     18.84 o
  -3   2  13      859.35      833.83     18.98 o
  -2   2  13     1361.88     1332.17     24.73 o
  -1   2  13        1.29        5.05      2.95 o
   0   2  13      303.65      309.74      8.27 o
   1   2  13       65.85       69.58      3.83 o
   2   2  13      549.49      555.00     23.00 o
   3   2  13     1029.50     1018.44     23.55 o
   4   2  13      168.64      165.37     17.81 o
   5   2  13       10.15        8.75      8.87 o
  -6   3  13        8.88       21.36      7.07 o
  -5   3  13      307.53      300.79     25.63 o
  -4   3  13       87.49       85.68     10.37 o
  -3   3  13      298.18      292.48     11.01 o
  -2   3  13      255.22      249.97     10.29 o
  -1   3  13      152.09      155.69      7.10 o
   0   3  13        8.20       15.19      2.56 o
   1   3  13      126.33      108.45      5.99 o
   2   3  13     1072.30     1107.53     23.66 o
   3   3  13       20.06       18.19      4.14 o
   4   3  13        7.81       17.47      6.12 o
   5   3  13       76.35       71.45      9.72 o
  -6   4  13        3.85       10.69      5.71 o
  -5   4  13        1.82        5.68      5.31 o
  -4   4  13       19.14       20.51      6.29 o
  -3   4  13        3.18        2.86      2.50 o
  -2   4  13      146.65      124.07      7.55 o
  -1   4  13       46.64       51.38      4.40 o
   0   4  13       65.03       64.50      4.59 o
   1   4  13       21.80       27.35      3.61 o
   2   4  13       99.57      103.26      7.08 o
   3   4  13       80.51       73.85      9.13 o
   4   4  13      248.75      243.02     16.26 o
   5   4  13       45.93       50.86      8.64 o
  -6   5  13       38.28       49.11      9.23 o
  -5   5  13       58.98       41.31     11.31 o
  -4   5  13       21.00       20.19      5.57 o
  -3   5  13       91.34       96.28      9.47 o
  -2   5  13      472.99      470.92     18.60 o
  -1   5  13       74.04       68.67      5.05 o
   0   5  13     1148.21     1086.34     19.19 o
   1   5  13       38.33       37.74      5.32 o
   2   5  13       75.18       81.16      9.13 o
   3   5  13      158.83      156.12     22.84 o
   4   5  13      120.78      125.90     14.02 o
   5   5  13        0.34       -2.88      6.73 o
  -5   6  13        0.54       -8.85     14.18 o
  -4   6  13       35.26       23.83      7.40 o
  -3   6  13       26.12       17.45      4.89 o
  -2   6  13        0.02        6.20      2.75 o
  -1   6  13        0.99        1.36      2.65 o
   0   6  13      546.24      559.29     16.32 o
   1   6  13      195.28      199.22     13.56 o
   2   6  13       87.09       93.04     10.08 o
   3   6  13       67.15       75.87     10.02 o
   4   6  13       72.29       77.39     10.40 o
  -5   7  13       61.77       70.31     10.26 o
  -4   7  13      157.11      155.05     19.74 o
  -3   7  13        2.94        0.62      3.44 o
  -2   7  13      141.30      137.92      7.61 o
  -1   7  13      212.80      202.46      8.89 o
   0   7  13      714.75      702.34     20.42 o
   1   7  13       30.82       23.28      5.46 o
   2   7  13     1642.48     1674.30     79.61 o
   3   7  13      166.46      182.23     11.96 o
   4   7  13       82.10      105.28     12.55 o
  -5   8  13       12.44       27.36     13.52 o
  -4   8  13      416.21      432.44     27.50 o
  -3   8  13       32.32       23.98      5.24 o
  -2   8  13       69.53       72.12      5.91 o
  -1   8  13       20.78       15.96      3.91 o
   0   8  13       12.57       16.52      4.24 o
   1   8  13        0.06        2.50      4.08 o
   2   8  13       33.44       49.98      8.00 o
   3   8  13        2.41        3.63      4.12 o
   4   8  13      466.29      508.01     32.79 o
  -4   9  13        7.98       15.17      6.61 o
  -3   9  13       13.62        7.68      4.26 o
  -2   9  13       73.98       77.19      5.73 o
  -1   9  13       39.90       42.62      4.29 o
   0   9  13        4.18        3.86      3.55 o
   1   9  13       50.00       49.54      7.98 o
   2   9  13      264.28      249.92     17.36 o
   3   9  13       13.96       10.06      5.46 o
  -4  10  13       11.19        9.20      4.29 o
  -3  10  13        0.05        7.09      3.70 o
  -2  10  13       20.07       18.63      3.61 o
  -1  10  13        0.04       -0.11      3.81 o
   0  10  13        1.14        4.78      3.84 o
   1  10  13      167.42      130.17     12.56 o
   2  10  13       12.58        9.73      6.05 o
   3  10  13       47.23       49.16      7.30 o
  -3  11  13        8.98        7.58      4.14 o
  -2  11  13      205.02      209.34     10.83 o
  -1  11  13      246.08      233.20     13.96 o
   0  11  13      716.67      681.53     22.32 o
   1  11  13       86.44      100.30     11.66 o
   2  11  13      291.38      314.11     16.08 o
  -2  12  13      190.16      206.56     13.47 o
  -1  12  13       69.53       74.29      8.11 o
   0  12  13       23.99       24.32      5.59 o
   1  12  13        6.93        3.19      5.49 o
  -6   0  14        3.75       -2.01      8.07 o
  -4   0  14       11.77       10.11      5.78 o
  -2   0  14       84.71       95.02     11.83 o
   0   0  14      473.54      449.66     15.86 o
   2   0  14      151.78      164.99     15.49 o
   4   0  14     1231.20     1223.21     35.48 o
  -6   1  14       18.56       30.72      7.28 o
  -5   1  14       63.81       53.01     11.47 o
  -4   1  14        0.05        3.28      4.70 o
  -3   1  14       30.95       29.18      6.37 o
  -2   1  14      237.98      217.02     12.35 o
  -1   1  14      152.27      154.82      9.51 o
   0   1  14      262.77      265.59      8.63 o
   1   1  14      304.67      277.68     10.41 o
   2   1  14      146.03      159.46     10.87 o
   3   1  14      347.62      360.94     14.19 o
   4   1  14        0.26       -0.96      3.64 o
   5   1  14       67.06       73.19      7.83 o
  -6   2  14      129.18      119.64     12.47 o
  -5   2  14      631.14      633.83     26.92 o
  -4   2  14        5.09       13.04      8.16 o
  -3   2  14     2281.82     2159.66     34.39 o
  -2   2  14      430.59      416.88     13.56 o
  -1   2  14      527.30      497.25     12.82 o
   0   2  14       54.89       63.09      4.19 o
   1   2  14        3.80        5.54      2.48 o
   2   2  14      495.72      495.88     15.95 o
   3   2  14        4.25        5.64      3.26 o
   4   2  14      157.80      144.76     12.76 o
   5   2  14       68.63       72.21     10.02 o
  -6   3  14       79.20       84.77     11.03 o
  -5   3  14        6.86        9.57      6.59 o
  -4   3  14      496.67      496.28     22.13 o
  -3   3  14        1.51        7.31      7.89 o
  -2   3  14      233.38      232.04     10.26 o
  -1   3  14      283.89      302.45     10.16 o
   0   3  14      678.53      679.41     12.99 o
   1   3  14        3.76        5.03      2.65 o
   2   3  14      465.07      495.13     15.97 o
   3   3  14        0.32       -2.13      4.04 o
   4   3  14        0.24       -3.88      4.78 o
   5   3  14       56.03       51.96      8.65 o
  -6   4  14        2.50        7.22      5.95 o
  -5   4  14      132.72      134.01     19.62 o
  -4   4  14       20.58       20.67     11.76 o
  -3   4  14      109.78       97.16      9.41 o
  -2   4  14        1.50       -4.53      3.43 o
  -1   4  14      755.49      741.38     16.26 o
   0   4  14       88.29       90.95      4.88 o
   1   4  14      136.72      137.53      6.99 o
   2   4  14      190.98      200.74     14.07 o
   3   4  14       36.67       41.78      7.69 o
   4   4  14      226.90      239.12     16.65 o
  -5   5  14       68.85       65.75      9.50 o
  -4   5  14        7.58        5.01      4.53 o
  -3   5  14       39.61       35.25      6.84 o
  -2   5  14       23.96       21.71      3.48 o
  -1   5  14       35.61       31.51      3.88 o
   0   5  14      104.15      104.12      6.27 o
   1   5  14       85.84       80.18      8.73 o
   2   5  14       48.42       49.79      8.48 o
   3   5  14       69.39       68.32      8.78 o
   4   5  14       24.16       40.83      7.80 o
  -5   6  14       93.77       91.82     11.37 o
  -4   6  14       27.22       30.22      6.60 o
  -3   6  14       26.63       23.18      5.63 o
  -2   6  14        9.18       10.37      3.16 o
  -1   6  14       13.76       12.53      3.08 o
   0   6  14       42.14       44.12      4.35 o
   1   6  14        4.24        3.51      4.67 o
   2   6  14      866.38      888.98     30.66 o
   3   6  14       27.55       25.12     11.26 o
   4   6  14      538.57      545.07     32.87 o
  -5   7  14       47.32       56.46      9.45 o
  -4   7  14      171.37      173.55     14.20 o
  -3   7  14       47.06       38.19      6.71 o
  -2   7  14      186.75      171.85      8.62 o
  -1   7  14      230.99      221.72      9.54 o
   0   7  14      180.80      192.08     11.08 o
   1   7  14      143.15      165.60     13.42 o
   2   7  14      234.97      284.95     35.38 o
   3   7  14      127.35      135.13      9.85 o
   4   7  14       10.72       11.04      6.20 o
  -4   8  14        0.34       -4.66      5.33 o
  -3   8  14      629.56      629.45     21.09 o
  -2   8  14       58.67       56.48      9.43 o
  -1   8  14      373.86      353.54     14.92 o
   0   8  14       27.58       28.90      5.82 o
   1   8  14       11.35       13.29      6.00 o
   2   8  14        5.27       12.28      9.16 o
   3   8  14       15.27       17.64      4.31 o
  -4   9  14       27.54       27.13      5.79 o
  -3   9  14        3.01        3.33      3.96 o
  -2   9  14       86.05       91.33      6.81 o
  -1   9  14       95.44      100.44      8.48 o
   0   9  14       63.36       66.69      9.01 o
   1   9  14        0.03        0.07      5.13 o
   2   9  14      115.31      123.46     19.50 o
   3   9  14        2.10        3.27      4.37 o
  -3  10  14       16.63       12.47      4.60 o
  -2  10  14       11.81       11.68      3.52 o
  -1  10  14      122.03      105.35      7.81 o
   0  10  14       20.50       30.03      7.08 o
   1  10  14      313.57      293.95     18.59 o
   2  10  14       96.96      110.32     12.28 o
  -2  11  14        5.38        4.86      3.80 o
  -1  11  14      139.44      141.36     12.02 o
   0  11  14       11.26       13.84      4.79 o
   1  11  14       93.44       94.10     24.11 o
  -1  12  14       18.67       13.48      8.02 o
  -5   0  15      153.83      137.60     17.86 o
  -3   0  15      187.17      167.70     17.39 o
  -1   0  15      203.98      216.55     16.23 o
   1   0  15       87.33       94.92     12.54 o
   3   0  15      183.90      169.34     17.02 o
  -6   1  15       12.00       16.36      7.14 o
  -5   1  15       12.46       26.16     16.87 o
  -4   1  15       82.03       81.40      9.46 o
  -3   1  15       94.06       75.66      6.28 o
  -2   1  15      120.95      108.63      9.04 o
  -1   1  15      120.59      125.84      8.12 o
   0   1  15      620.81      630.15     13.96 o
   1   1  15       38.80       34.97      4.16 o
   2   1  15      300.40      299.42     15.00 o
   3   1  15      351.12      347.09     14.35 o
   4   1  15      509.35      526.65     28.17 o
  -6   2  15        8.80        8.06      6.87 o
  -5   2  15       53.11       59.50     12.99 o
  -4   2  15      224.99      220.67     15.10 o
  -3   2  15      272.34      254.39     25.79 o
  -2   2  15     1228.31     1198.77     24.73 o
  -1   2  15       38.09       42.99      4.33 o
   0   2  15      634.74      639.59     12.97 o
   1   2  15      176.05      177.80      7.94 o
   2   2  15      228.62      264.90     12.11 o
   3   2  15      195.76      195.60     10.87 o
   4   2  15      271.84      255.51     17.10 o
  -5   3  15       78.41      103.09     11.71 o
  -4   3  15      171.07      177.99     13.74 o
  -3   3  15      163.13      163.21     12.27 o
  -2   3  15       98.12      106.71      8.75 o
  -1   3  15      628.78      651.92     15.49 o
   0   3  15       12.57       11.33      2.66 o
   1   3  15      612.90      624.02     15.18 o
   2   3  15      578.54      616.32     19.32 o
   3   3  15       14.17       15.06      5.73 o
   4   3  15        0.04        7.34      5.56 o
  -5   4  15        0.70        4.28      6.65 o
  -4   4  15       33.08       37.90     11.13 o
  -3   4  15       59.82       48.87      7.79 o
  -2   4  15      191.48      199.00     10.35 o
  -1   4  15        6.08        4.89      2.56 o
   0   4  15      332.55      329.44     11.13 o
   1   4  15      372.94      407.21     14.47 o
   2   4  15      376.60      414.79     20.44 o
   3   4  15       69.97       81.62     16.14 o
   4   4  15       35.88       38.73     12.85 o
  -5   5  15        1.54       13.57      6.26 o
  -4   5  15       47.57       41.13      7.83 o
  -3   5  15       30.60       36.39      6.86 o
  -2   5  15       32.83       32.56      5.06 o
  -1   5  15        6.28        5.36      2.56 o
   0   5  15      202.65      203.43      8.83 o
   1   5  15       15.73       20.00      6.38 o
   2   5  15      419.81      481.97     22.58 o
   3   5  15      399.61      398.72     21.35 o
   4   5  15      209.36      226.52     16.69 o
  -5   6  15       11.91        9.92     14.62 o
  -4   6  15        6.44       -0.92      4.82 o
  -3   6  15      165.72      167.82     13.64 o
  -2   6  15        4.16        3.87      2.72 o
  -1   6  15       94.36      105.21      6.67 o
   0   6  15      104.93      111.68      8.60 o
   1   6  15      218.74      236.02     17.71 o
   2   6  15      637.22      663.68     27.25 o
   3   6  15       52.90       54.52      9.14 o
   4   6  15       18.48       24.89      7.15 o
  -4   7  15       41.95       53.96      8.53 o
  -3   7  15      155.11      157.55     10.62 o
  -2   7  15       93.32       90.81      6.59 o
  -1   7  15      286.07      292.12     20.69 o
   0   7  15       76.55       79.67      7.73 o
   1   7  15       48.92       62.72      9.06 o
   2   7  15       86.25       78.56     17.77 o
   3   7  15       70.59       64.11      9.45 o
  -4   8  15        6.84        8.85      4.69 o
  -3   8  15      301.22      287.33     24.52 o
  -2   8  15      423.79      449.57     14.56 o
  -1   8  15       61.80       67.53      8.31 o
   0   8  15      606.79      598.42     20.45 o
   1   8  15       14.01       14.21      9.60 o
   2   8  15        5.88        6.05     16.31 o
   3   8  15        4.55        3.28      7.58 o
  -3   9  15       64.47       54.99      7.24 o
  -2   9  15       29.20       35.38      4.75 o
  -1   9  15      145.27      151.08     10.64 o
   0   9  15       57.98       59.23      8.85 o
   1   9  15      251.82      255.58     17.57 o
   2   9  15      151.08      156.85     14.57 o
  -3  10  15      348.44      358.21     16.98 o
  -2  10  15        0.37        0.18      4.95 o
  -1  10  15       22.87       23.61      5.91 o
   0  10  15        6.87        5.84     15.91 o
   1  10  15       64.38       86.52     11.41 o
   2  10  15       59.67       62.01      9.72 o
  -2  11  15       23.35       17.56      6.25 o
  -1  11  15       23.64       28.91      7.41 o
   0  11  15       20.75       28.78      8.51 o
  -4   0  16        0.02       -3.98      6.07 o
  -2   0  16       58.17       62.59     10.06 o
   0   0  16      320.19      327.56     21.73 o
   2   0  16      154.12      181.23     17.51 o
   4   0  16      106.22       96.81     11.06 o
  -5   1  16       29.62       38.05      7.50 o
  -4   1  16       47.64       25.49      6.12 o
  -3   1  16       47.01       61.49     15.74 o
  -2   1  16        0.45       -3.43      6.93 o
  -1   1  16      296.71      288.09     11.55 o
   0   1  16      252.33      269.34      9.37 o
   1   1  16      274.67      280.97     16.68 o
   2   1  16        2.83        6.05      5.37 o
   3   1  16       24.10       30.24      5.03 o
   4   1  16        0.39        0.43      4.60 o
  -5   2  16       23.40       20.58      6.86 o
  -4   2  16       10.29        5.45      4.76 o
  -3   2  16       57.21       67.06      8.48 o
  -2   2  16        5.09        3.06      2.76 o
  -1   2  16      368.97      382.06     11.98 o
   0   2  16       64.25       58.67      5.41 o
   1   2  16      284.75      286.75     12.71 o
   2   2  16       36.56       21.22      7.69 o
   3   2  16      208.77      232.75     16.25 o
   4   2  16       27.85       31.47      7.63 o
  -5   3  16       19.37       20.31      6.50 o
  -4   3  16       73.39       75.08     17.37 o
  -3   3  16        7.53        8.56      4.88 o
  -2   3  16      130.64      138.60      8.60 o
  -1   3  16      252.14      247.45      9.80 o
   0   3  16        0.16        0.91      2.64 o
   1   3  16       53.58       59.78      5.31 o
   2   3  16      579.91      597.62     25.10 o
   3   3  16       33.62       39.73      7.92 o
   4   3  16      229.33      245.51     23.76 o
  -5   4  16        4.68        5.14      5.69 o
  -4   4  16       18.02       21.50      6.58 o
  -3   4  16       47.38       32.99      7.05 o
  -2   4  16       27.42       24.86      3.60 o
  -1   4  16      197.60      201.41      8.88 o
   0   4  16        0.66       -0.07      3.41 o
   1   4  16     1490.74     1470.41     29.84 o
   2   4  16      171.06      166.45     13.88 o
   3   4  16      529.52      549.94     25.27 o
   4   4  16       62.34       65.53      9.66 o
  -5   5  16      333.18      336.03     20.78 o
  -4   5  16       36.56       31.50      6.81 o
  -3   5  16      614.31      604.61     24.47 o
  -2   5  16        4.37        4.52      2.72 o
  -1   5  16      183.49      190.19      8.80 o
   0   5  16       21.98       23.59      3.66 o
   1   5  16      101.95       94.12     10.35 o
   2   5  16       99.47      116.03     11.88 o
   3   5  16       93.61       83.81     10.75 o
  -4   6  16        1.07       -1.69      5.69 o
  -3   6  16       72.18       77.85     12.32 o
  -2   6  16        5.93        6.05      2.96 o
  -1   6  16       37.07       27.10      7.05 o
   0   6  16       17.49       13.38      4.42 o
   1   6  16      141.66      158.63     14.38 o
   2   6  16        6.44       10.49      6.69 o
   3   6  16      185.06      185.93     30.74 o
  -4   7  16       33.31       15.97      8.21 o
  -3   7  16      134.49      134.13     10.35 o
  -2   7  16       57.60       53.09      7.76 o
  -1   7  16      513.82      542.61     21.61 o
   0   7  16       22.28       22.37      4.87 o
   1   7  16      138.66      128.61     12.64 o
   2   7  16       16.63       27.99      7.22 o
   3   7  16        9.09        9.81      5.94 o
  -4   8  16       18.87       27.03      5.91 o
  -3   8  16      613.80      594.54     21.57 o
  -2   8  16        1.20        0.56      4.70 o
  -1   8  16       82.19      100.06     10.91 o
   0   8  16        0.73        3.78      4.09 o
   1   8  16       18.80       23.68     18.41 o
   2   8  16        2.81       -0.17      5.76 o
  -3   9  16       44.20       32.91      5.97 o
  -2   9  16       41.96       31.61      8.90 o
  -1   9  16       10.37        2.87      3.79 o
   0   9  16       35.54       38.47      7.90 o
   1   9  16       18.31       34.07      7.68 o
   2   9  16        5.13        7.50      6.36 o
  -2  10  16       38.88       54.15     12.13 o
  -1  10  16        8.11        6.60      4.21 o
   0  10  16       21.16       27.64      9.34 o
   1  10  16      106.09      102.60     12.28 o
  -5   0  17       80.34       91.30     16.01 o
  -3   0  17      479.47      506.77     30.93 o
  -1   0  17      154.51      187.98     12.06 o
   1   0  17      358.11      388.37     25.86 o
   3   0  17        1.38       11.74      5.85 o
  -5   1  17      102.57      115.02     12.23 o
  -4   1  17       23.46       32.01      6.82 o
  -3   1  17       91.26       87.60      9.55 o
  -2   1  17       37.40       37.09      4.90 o
  -1   1  17        5.35       10.84      3.22 o
   0   1  17      135.20      128.20      8.19 o
   1   1  17      106.17      132.53     10.83 o
   2   1  17        1.65        1.51      3.85 o
   3   1  17      332.38      327.44     14.91 o
   4   1  17        4.37        1.68      5.12 o
  -5   2  17        2.60       11.57      6.23 o
  -4   2  17        0.38        7.31      8.72 o
  -3   2  17       13.03       10.41      8.90 o
  -2   2  17      106.73       93.21      7.36 o
  -1   2  17       14.03       18.48      3.67 o
   0   2  17       16.89       13.17      3.50 o
   1   2  17        0.06        7.11      4.10 o
   2   2  17       12.01       11.33      4.04 o
   3   2  17       72.14       60.02      9.82 o
  -5   3  17      112.45      122.72     13.03 o
  -4   3  17       47.13       54.96      8.65 o
  -3   3  17      319.23      285.52     16.73 o
  -2   3  17        4.10        4.90      2.67 o
  -1   3  17       34.09       32.92      4.25 o
   0   3  17       78.70       77.94      6.02 o
   1   3  17       62.19       56.22      6.34 o
   2   3  17        0.03        6.75      7.50 o
   3   3  17       72.87       66.58      9.59 o
  -5   4  17        1.74       12.05      5.85 o
  -4   4  17       52.29       47.71      8.17 o
  -3   4  17       32.90       34.71      6.68 o
  -2   4  17       56.98       41.45      4.71 o
  -1   4  17      195.28      201.71     11.28 o
   0   4  17       31.04       34.93      4.86 o
   1   4  17       10.82       22.00      7.85 o
   2   4  17       37.36       48.68     11.22 o
   3   4  17       64.29       69.44     10.26 o
  -4   5  17       25.29       24.51      5.96 o
  -3   5  17       32.22       29.30      6.53 o
  -2   5  17        0.25       -0.99      3.02 o
  -1   5  17        8.72        7.77      3.87 o
   0   5  17        1.29       -2.93      3.79 o
   1   5  17       28.47       32.78      7.51 o
   2   5  17       69.91       62.74      9.27 o
   3   5  17        0.50        4.13     12.92 o
  -4   6  17        6.03        6.07     11.84 o
  -3   6  17      188.71      202.36     18.23 o
  -2   6  17       50.78       58.53      5.68 o
  -1   6  17      396.78      386.47     16.12 o
   0   6  17        0.90       -1.02      3.88 o
   1   6  17      294.65      320.68     23.16 o
   2   6  17        3.43        9.75      6.31 o
   3   6  17      182.69      174.91     15.32 o
  -4   7  17       14.94       15.76      5.33 o
  -3   7  17       35.91       40.86      6.53 o
  -2   7  17       19.10       24.91      4.83 o
  -1   7  17        3.03        2.96      4.26 o
   0   7  17       13.65       13.79      4.55 o
   1   7  17        2.12       10.88      5.27 o
   2   7  17        8.54        5.43      5.77 o
  -3   8  17      206.09      197.66     12.60 o
  -2   8  17      224.43      229.92     16.69 o
  -1   8  17      151.37      157.24     13.32 o
   0   8  17       13.16        9.10      6.60 o
   1   8  17      179.52      213.32     16.57 o
   2   8  17        0.01        3.35      5.19 o
  -2   9  17       15.54        8.73      5.01 o
  -1   9  17        8.28        9.74      4.22 o
   0   9  17        3.20        2.56      6.12 o
   1   9  17       99.47       98.96     12.29 o
  -4   0  18        0.88      -10.30      8.20 o
  -2   0  18      129.54      106.48     13.72 o
   0   0  18       40.90       36.11      8.66 o
   2   0  18        2.27        2.12      6.39 o
  -5   1  18       19.72       20.07      6.83 o
  -4   1  18        0.01        2.55      5.13 o
  -3   1  18       30.54       15.05      4.82 o
  -2   1  18        5.77        4.15      3.43 o
  -1   1  18       86.73       94.22      6.46 o
   0   1  18        0.00        0.22      4.50 o
   1   1  18      420.47      409.77     16.43 o
   2   1  18       10.63        5.97      3.48 o
   3   1  18      150.36      140.22     13.26 o
  -4   2  18       19.63       23.05      6.74 o
  -3   2  18      428.74      364.38     40.42 o
  -2   2  18       20.39       24.68      4.55 o
  -1   2  18      613.31      625.32     16.87 o
   0   2  18        2.25        6.31      3.16 o
   1   2  18      206.66      207.49     11.67 o
   2   2  18      246.27      247.78     19.34 o
   3   2  18       17.12       16.82      8.59 o
  -4   3  18      367.19      339.48     19.71 o
  -3   3  18      321.80      294.07     17.49 o
  -2   3  18       59.21       66.91      5.89 o
  -1   3  18       14.12       14.82      5.15 o
   0   3  18       14.29       16.72      3.58 o
   1   3  18      134.88      127.21      9.39 o
   2   3  18      115.26      131.55     12.76 o
   3   3  18        1.19       -4.96      4.89 o
  -4   4  18        2.63        8.23      5.55 o
  -3   4  18      282.01      257.38     17.79 o
  -2   4  18        7.38       11.31      5.00 o
  -1   4  18      258.98      261.43     13.09 o
   0   4  18       20.66       16.82      4.49 o
   1   4  18       42.30       47.38      7.90 o
   2   4  18       58.06       57.73      9.25 o
   3   4  18       16.00       15.06      7.10 o
  -4   5  18       20.78       18.73      8.42 o
  -3   5  18        1.36        3.16      4.16 o
  -2   5  18        1.32       -1.02      3.25 o
  -1   5  18       16.44       25.76      4.93 o
   0   5  18       44.85       38.54      8.44 o
   1   5  18       77.05       85.68     10.59 o
   2   5  18       60.63       81.86     10.93 o
  -3   6  18        2.84        1.25      6.16 o
  -2   6  18        0.32       -4.92      4.97 o
  -1   6  18       12.55       17.65      4.61 o
   0   6  18        9.35       11.49      4.35 o
   1   6  18        9.90       15.98      7.54 o
   2   6  18        2.22       20.23     13.34 o
  -3   7  18       24.90       26.56      5.36 o
  -2   7  18       37.67       35.83      7.78 o
  -1   7  18       76.22       72.35      8.10 o
   0   7  18       68.94       59.81      7.37 o
   1   7  18      555.16      569.17     29.13 o
  -2   8  18       11.99       15.85     11.01 o
  -1   8  18      185.54      179.74     12.05 o
   0   8  18        0.79        2.15      5.32 o
   1   8  18      555.08      553.39     38.75 o
  -3   0  19       97.84      118.36     15.60 o
  -1   0  19       66.65       65.59      7.93 o
   1   0  19       14.80       21.91      8.62 o
  -4   1  19        2.99       -0.84      6.47 o
  -3   1  19      111.16       79.65     17.12 o
  -2   1  19       59.39       47.77      5.83 o
  -1   1  19       79.11       88.13      7.92 o
   0   1  19       36.10       26.50      6.82 o
   1   1  19        2.09       14.27      4.84 o
   2   1  19       93.22      103.35     10.41 o
  -4   2  19       85.21       77.83     15.61 o
  -3   2  19      188.08      181.48     19.69 o
  -2   2  19       45.68       48.41      5.41 o
  -1   2  19       42.52       48.60      5.40 o
   0   2  19       23.15       24.97      6.30 o
   1   2  19        0.18        1.55      3.53 o
   2   2  19        9.45       21.51      7.32 o
  -4   3  19       98.81       61.37      9.54 o
  -3   3  19      503.25      440.58     21.77 o
  -2   3  19      152.10      157.57      8.90 o
  -1   3  19      272.97      268.83     11.50 o
   0   3  19      105.56      106.56      8.82 o
   1   3  19      479.85      519.24     51.83 o
   2   3  19        5.03       10.45      5.89 o
  -3   4  19        0.13        4.22      9.66 o
  -2   4  19        3.52        7.28      3.66 o
  -1   4  19        9.30        9.12      3.60 o
   0   4  19        3.90        8.90      4.06 o
   1   4  19       40.28       40.99      8.31 o
   2   4  19        0.03        2.80      5.64 o
  -3   5  19        0.92       -0.94      3.74 o
  -2   5  19        0.63       -0.63      5.21 o
  -1   5  19        1.11       -0.73      3.72 o
   0   5  19        0.56       -4.89      4.00 o
   1   5  19        3.91       15.60     10.19 o
   2   5  19       67.40       81.10     11.16 o
  -3   6  19       32.82       48.20      8.84 o
  -2   6  19        0.47        0.41      9.57 o
  -1   6  19       23.02       21.43      5.43 o
   0   6  19       18.08       19.66      5.37 o
   1   6  19      197.62      201.67     16.28 o
  -2   7  19        0.35        8.08      6.45 o
  -1   7  19      333.80      324.97     16.03 o
   0   7  19       29.44       32.86      6.92 o
  -2   0  20      332.29      341.23     25.22 o
   0   0  20       84.81       73.14     12.92 o
   2   0  20      282.56      297.43     19.05 o
  -3   1  20       38.92       27.70     10.10 o
  -2   1  20        0.87       -3.45      3.13 o
  -1   1  20       72.10       73.34      7.89 o
   0   1  20        6.81        9.83      3.65 o
   1   1  20        4.54        7.62      4.11 o
   2   1  20       52.62       64.10     10.33 o
  -3   2  20       12.42        1.34      4.28 o
  -2   2  20      127.26       98.25      8.67 o
  -1   2  20      347.19      352.85     14.87 o
   0   2  20      153.68      147.89     12.65 o
   1   2  20      429.36      431.31     27.52 o
   2   2  20       77.51       66.74     13.51 o
  -3   3  20       40.20       18.78      8.11 o
  -2   3  20      125.60      111.96     11.68 o
  -1   3  20        3.29        1.59      3.54 o
   0   3  20      226.55      248.65     14.71 o
   1   3  20      164.86      140.01     13.34 o
  -3   4  20        0.07        0.57      5.82 o
  -2   4  20       36.78       46.87      8.88 o
  -1   4  20       66.20       71.60      7.01 o
   0   4  20        0.04       -0.36      5.24 o
   1   4  20      120.96      147.55     14.15 o
  -2   5  20       20.71       25.51      6.84 o
  -1   5  20       11.78       12.78      5.15 o
   0   5  20        3.91        2.69      4.34 o
   1   5  20       20.55       32.97      8.22 o
  -1   6  20       17.04       17.07      5.46 o
   0   6  20       26.34       26.00      6.91 o
  -1   0  21       26.93       26.53      9.69 o
   1   0  21       77.63       78.04     13.41 o
  -2   1  21        3.12        3.67      3.80 o
  -1   1  21       28.16       32.83      6.20 o
   0   1  21       73.55       55.76      9.18 o
   1   1  21        1.09        3.34      4.65 o
  -2   2  21       60.92       52.18      8.46 o
  -1   2  21        0.84        3.48      5.25 o
   0   2  21        1.89        6.04      4.49 o
  -2   3  21       14.64       17.66      5.96 o
  -1   3  21        6.45       -0.71      4.08 o
   0   3  21       90.39       97.34     24.83 o
  -1   4  21        0.21       -9.62      6.06 o
 
